# Supplementary material for: 6-Methyl-N-(2-methyl­phen­yl)-3-phenyl-1,6-dihydro-1,2,4,5-tetra­zine-1-carbox­amide
Source: Acta Crystallogr Sect E Struct Rep Online. 2008 Jul 9;64(Pt 8):o1432. doi: 10.1107/S1600536808020199 (PMC2962064; doi:10.1107/S1600536808020199)
Supplement: Supplementary file 2 [file e-64-o1432-Isup2.hkl]

# 
# h,k,l, Fc-squared, Fo-squared, sigma(Fo-squared) and status flag 
# 
data_I
_shelx_title '   F80423B IN P2(1)/C' 
_shelx_refln_list_code          4 
_shelx_F_calc_maximum      133.47 
_exptl_crystal_F_000       644.00 
_reflns_d_resolution_high  0.8107 
 
loop_ 
 _symmetry_equiv_pos_as_xyz 
 'x, y, z' 
 '-x, y+1/2, -z+1/2' 
 '-x, -y, -z' 
 'x, -y-1/2, z-1/2' 
 
_cell_length_a    13.9410 
_cell_length_b     5.6750 
_cell_length_c    20.6140 
_cell_angle_alpha  90.000 
_cell_angle_beta  102.055 
_cell_angle_gamma  90.000 
 
_shelx_F_squared_multiplier     1.000 
 
loop_ 
 _refln_index_h 
 _refln_index_k 
 _refln_index_l 
 _refln_F_squared_calc 
 _refln_F_squared_meas 
 _refln_F_squared_sigma 
 _refln_observed_status 
   1   0   0      424.73      541.91      6.84 o 
   2   0   0     2447.93     2284.64     14.32 o 
   4   0   0      715.91      645.70      7.45 o 
   5   0   0     1845.86     1739.67     14.52 o 
   6   0   0     1369.73     1330.15     13.84 o 
   7   0   0     1711.84     1769.61     29.52 o 
   8   0   0       53.83       56.01      3.66 o 
   9   0   0      130.67      112.01      5.17 o 
  10   0   0      387.10      340.23     14.85 o 
  11   0   0       29.82       32.43      6.61 o 
  12   0   0       28.73       32.72      7.19 o 
  13   0   0      190.59      182.14     13.65 o 
  14   0   0        4.35        7.13      7.83 o 
  15   0   0        8.65       10.33     10.15 o 
  16   0   0        2.67        0.17     10.03 o 
   1   1   0     1331.58     1181.25     23.33 o 
   2   1   0     3573.08     3049.55    229.10 o 
   3   1   0     1239.86     1461.39    204.41 o 
   4   1   0        0.76        4.66      2.03 o 
   5   1   0       71.98       78.43      2.99 o 
   6   1   0      168.61      185.44      8.17 o 
   7   1   0      602.35      651.05      7.74 o 
   8   1   0       45.99       50.37      2.58 o 
   9   1   0       17.42       22.53      2.40 o 
  10   1   0       18.55       18.55      2.96 o 
  11   1   0      193.87      194.77     20.46 o 
  12   1   0      111.70      112.75      7.95 o 
  13   1   0       10.02        6.50      4.35 o 
  14   1   0        1.87        5.35      4.77 o 
  15   1   0        4.35       10.31      6.31 o 
  16   1   0        6.12        5.48      7.01 o 
   0   2   0      807.65      562.83     14.97 o 
   1   2   0     1203.21     1344.99     49.55 o 
   2   2   0      131.40      160.41      4.98 o 
   3   2   0       92.00       99.88      6.62 o 
   4   2   0      876.66     1009.26     11.66 o 
   5   2   0      391.05      383.40     66.12 o 
   6   2   0       17.61       10.32      1.60 o 
   7   2   0      111.41       81.37      2.87 o 
   8   2   0       64.45       55.20      7.20 o 
   9   2   0        9.28       12.29      2.47 o 
  10   2   0       12.29       16.39      2.84 o 
  11   2   0      118.97      125.43     34.35 o 
  12   2   0       66.02       69.88      6.87 o 
  13   2   0        6.01        4.70      4.25 o 
  14   2   0       10.61       10.32      4.73 o 
  15   2   0       58.37       45.02     12.21 o 
  16   2   0        1.48       -1.80      5.85 o 
   1   3   0      188.45      168.70      6.26 o 
   2   3   0        6.98        6.53      1.35 o 
   3   3   0      997.56      995.83     81.17 o 
   4   3   0      392.44      360.76     27.05 o 
   5   3   0       33.16       19.56      7.43 o 
   6   3   0      179.87      179.84     23.92 o 
   7   3   0      111.01      122.98      4.70 o 
   8   3   0      392.43      400.27     28.71 o 
   9   3   0       28.13       25.89     13.90 o 
  10   3   0      367.16      375.32    115.93 o 
  11   3   0       85.38       94.43     38.17 o 
  12   3   0        4.56        7.63      3.97 o 
  13   3   0       55.20       71.14     13.69 o 
  14   3   0        4.12        0.41     11.31 o 
  15   3   0       12.93       15.49     11.08 o 
   0   4   0      789.43      970.74     15.08 o 
   1   4   0        6.06       15.21      1.97 o 
   2   4   0       31.43       36.48      2.49 o 
   3   4   0      411.80      464.62     43.91 o 
   4   4   0       11.63       13.06      2.55 o 
   5   4   0       21.45       15.34      4.00 o 
   6   4   0       78.35       50.41     23.45 o 
   7   4   0       19.72       28.19      4.62 o 
   8   4   0      122.02      153.54     38.82 o 
   9   4   0       83.77      118.38     36.25 o 
  10   4   0        9.08       14.02     10.18 o 
  11   4   0        0.34        0.29      3.85 o 
  12   4   0       19.29       11.87      6.32 o 
  13   4   0        1.04        2.73      9.74 o 
   1   5   0      123.95      156.81     11.32 o 
   2   5   0        5.93        3.78      3.22 o 
   3   5   0        0.30       -2.03      2.67 o 
   4   5   0       24.47       29.26      6.60 o 
   5   5   0       11.24       10.81      2.37 o 
   6   5   0        0.03        1.95      2.61 o 
   7   5   0        0.00        2.57      3.95 o 
   8   5   0        9.07       19.63      4.87 o 
   9   5   0       34.98       37.73     10.91 o 
  10   5   0        0.21        2.97      4.12 o 
  11   5   0       10.38        9.42      4.77 o 
   0   6   0       26.60       33.24      8.18 o 
   1   6   0       30.95       47.49      6.67 o 
   2   6   0       29.08       38.30      6.09 o 
   3   6   0        1.49        0.21      3.42 o 
   4   6   0       24.86       39.06      5.56 o 
   5   6   0        3.71        6.85      2.74 o 
   6   6   0       16.25       27.96      7.19 o 
   7   6   0        0.16        4.41      5.10 o 
   8   6   0        0.00        8.53      5.51 o 
 -16   1   1        7.08        8.51      7.15 o 
 -15   1   1        4.77        0.22      5.62 o 
 -14   1   1        8.37        8.67      4.91 o 
 -13   1   1        0.52        5.68      6.35 o 
 -12   1   1       22.78       22.82      4.59 o 
 -11   1   1       53.79       63.30     10.62 o 
 -10   1   1      135.73      117.71     18.97 o 
  -9   1   1      516.61      551.83     58.59 o 
  -8   1   1      138.13      139.94      7.32 o 
  -7   1   1     1392.06     1383.20     62.79 o 
  -6   1   1      294.86      298.95      4.35 o 
  -5   1   1     1026.32     1135.51     77.44 o 
  -4   1   1     9509.47    12402.03    261.65 o 
  -3   1   1     1124.46     1046.41     78.47 o 
  -2   1   1     8203.63     9706.93    149.66 o 
  -1   1   1      136.88       96.68      8.36 o 
   0   1   1      762.10      790.81     14.44 o 
   1   1   1     2579.48     3042.76    232.81 o 
   2   1   1      559.15      824.36     24.80 o 
   3   1   1       94.00      129.43     33.87 o 
   4   1   1      109.76      157.12      9.33 o 
   5   1   1     1260.36     1387.42     12.64 o 
   6   1   1       10.27       12.52      1.52 o 
   7   1   1        5.38        5.35      1.54 o 
   8   1   1       37.89       49.07     10.33 o 
   9   1   1       86.73       86.24      3.46 o 
  10   1   1       22.66       22.72      2.90 o 
  11   1   1       36.29       42.29      5.40 o 
  12   1   1       84.13       88.21     11.35 o 
  13   1   1        0.01       -1.47      4.54 o 
  14   1   1       17.00       21.61      6.05 o 
  15   1   1        0.02       -0.95      5.57 o 
  16   1   1        3.78        7.28      7.74 o 
 -16   2   1        0.13       -2.96      5.07 o 
 -15   2   1       11.10        9.67      5.37 o 
 -14   2   1       22.80       31.09      6.35 o 
 -13   2   1        2.73        3.71      3.68 o 
 -12   2   1      136.79      139.10     38.68 o 
 -11   2   1       30.89       40.47     11.49 o 
 -10   2   1       64.14       56.99     13.64 o 
  -9   2   1       25.80       27.55      5.89 o 
  -8   2   1      181.04      165.96     13.11 o 
  -7   2   1        0.74        0.34      1.42 o 
  -6   2   1        5.86       10.85      1.62 o 
  -5   2   1      419.38      353.31     10.42 o 
  -4   2   1      159.10      137.35     20.44 o 
  -3   2   1      234.22      183.23     14.74 o 
  -2   2   1      349.70      331.16     25.08 o 
  -1   2   1      146.94      131.03     10.02 o 
   0   2   1      941.38      878.63     29.39 o 
   1   2   1     1448.29     1500.35     67.16 o 
   2   2   1      316.40      267.06     10.26 o 
   3   2   1        0.38        0.44      0.77 o 
   4   2   1      174.31      195.29      5.12 o 
   5   2   1      191.98      215.39     26.58 o 
   6   2   1        2.17        2.22      1.43 o 
   7   2   1       72.48       73.59     10.86 o 
   8   2   1       99.06      101.60      3.55 o 
   9   2   1      322.29      332.92     68.74 o 
  10   2   1       70.08       76.96      5.75 o 
  11   2   1       24.20       20.78      5.86 o 
  12   2   1       33.28       29.33      7.14 o 
  13   2   1        4.39        4.19      4.47 o 
  14   2   1       18.95       23.43      6.15 o 
  15   2   1        0.67       -3.25      6.15 o 
 -15   3   1        4.28        4.00      9.92 o 
 -14   3   1        1.42       -2.67      9.74 o 
 -13   3   1       26.61       36.67     11.60 o 
 -12   3   1       30.18       33.92      8.82 o 
 -11   3   1       58.58       61.42     13.41 o 
 -10   3   1      166.03      173.83     42.32 o 
  -9   3   1      177.13      198.38     47.96 o 
  -8   3   1       27.45       21.77      8.94 o 
  -7   3   1       87.25       89.83     14.02 o 
  -6   3   1        3.46        3.74      1.33 o 
  -5   3   1        1.79        2.27      1.00 o 
  -4   3   1      147.04      131.38     16.16 o 
  -3   3   1       17.05       17.34      1.64 o 
  -2   3   1      408.71      430.34     28.85 o 
  -1   3   1      288.12      313.75     12.29 o 
   0   3   1       21.93       23.11      1.80 o 
   1   3   1     1095.56     1196.00     37.33 o 
   2   3   1      696.44      793.44     54.45 o 
   3   3   1       78.31       86.41      5.39 o 
   4   3   1       96.79       95.43     19.46 o 
   5   3   1       86.55       95.23     12.16 o 
   6   3   1        1.85        1.32      1.66 o 
   7   3   1       38.39       38.40      3.05 o 
   8   3   1      346.16      388.96     16.94 o 
   9   3   1       17.90       18.44      3.78 o 
  10   3   1      107.22      106.64     30.51 o 
  11   3   1       36.89       32.94      5.25 o 
  12   3   1        0.12        0.49      3.72 o 
  13   3   1       24.20       31.15     10.67 o 
  14   3   1        0.85        0.17     11.08 o 
  15   3   1        9.45       19.55     13.34 o 
 -13   4   1        2.53        3.25      9.05 o 
 -12   4   1        7.27        9.88      4.48 o 
 -11   4   1        5.80        7.39      4.16 o 
 -10   4   1       12.16       18.45      4.68 o 
  -9   4   1       16.13       19.75      6.27 o 
  -8   4   1        6.00        6.98      3.44 o 
  -7   4   1      298.34      340.85     39.35 o 
  -6   4   1      251.20      283.09     19.65 o 
  -5   4   1        3.00        4.02      3.97 o 
  -4   4   1        5.10        6.21      2.06 o 
  -3   4   1      101.17      104.48     13.53 o 
  -2   4   1        0.01       -1.25      1.41 o 
  -1   4   1        6.69        7.76      2.05 o 
   0   4   1        4.50        6.93      1.64 o 
   1   4   1        0.27        3.38      1.85 o 
   2   4   1        0.02       -0.60      1.53 o 
   3   4   1       88.74       94.88     14.65 o 
   4   4   1        0.59        3.00      2.04 o 
   5   4   1      162.91      121.68     53.39 o 
   6   4   1      329.72      229.07     72.53 o 
   7   4   1      152.19      146.92      7.70 o 
   8   4   1      130.25      157.76     29.35 o 
   9   4   1        2.89        6.99      4.23 o 
  10   4   1        4.64        5.02      3.93 o 
  11   4   1       20.89       25.60     12.24 o 
  12   4   1        4.85        4.61      3.86 o 
  13   4   1        4.88        3.39      3.89 o 
 -11   5   1        0.81        4.60      4.86 o 
 -10   5   1        2.60        6.90      4.64 o 
  -9   5   1        4.87       10.42      6.00 o 
  -8   5   1        0.21       -1.97      3.89 o 
  -7   5   1        3.82        2.44      4.23 o 
  -6   5   1       17.25       31.22     19.52 o 
  -5   5   1       17.64       20.23      5.54 o 
  -4   5   1       49.17       54.28      8.32 o 
  -3   5   1       36.33       41.52      4.25 o 
  -2   5   1        2.46        2.47      3.57 o 
  -1   5   1       47.40       54.58      5.40 o 
   0   5   1       13.20       15.56      4.20 o 
   1   5   1        0.00       -1.89      3.03 o 
   2   5   1        0.83        1.44      3.10 o 
   3   5   1       22.10       17.76      3.36 o 
   4   5   1        5.91        6.52      2.82 o 
   5   5   1        1.06        0.42      2.34 o 
   6   5   1        1.27        1.70      1.85 o 
   7   5   1       32.29       27.85      6.44 o 
   8   5   1        1.35        4.31      4.64 o 
   9   5   1        8.92       15.57      4.61 o 
  10   5   1        0.49        1.20      3.58 o 
  11   5   1        0.95        1.40      3.88 o 
  -8   6   1        1.74        2.38      5.10 o 
  -7   6   1        1.97        2.03      4.99 o 
  -6   6   1        1.10        4.81      5.10 o 
  -5   6   1       20.72       34.00      7.72 o 
  -4   6   1        8.98       10.56      4.15 o 
  -3   6   1       18.22       24.77      5.17 o 
  -2   6   1        1.00        0.49      4.27 o 
  -1   6   1        1.56        6.21      4.51 o 
   0   6   1       32.35       47.85      6.52 o 
   1   6   1       43.45       64.90      7.22 o 
   2   6   1        5.24        9.46      4.28 o 
   3   6   1        5.13        4.27      4.04 o 
   4   6   1       16.97       19.78      4.30 o 
   5   6   1        0.24        1.13      3.15 o 
   6   6   1        6.84       15.20      5.97 o 
   7   6   1        1.14        1.28      4.29 o 
   8   6   1        0.08        1.39      4.35 o 
 -17   0   2        1.49        4.99     12.12 o 
 -16   0   2        4.30        3.60      8.41 o 
 -15   0   2        4.12        5.45      7.71 o 
 -14   0   2       42.79       31.97      8.65 o 
 -13   0   2       53.79       63.25      9.52 o 
 -12   0   2        2.43        1.57      5.57 o 
 -11   0   2      222.15      216.26     13.49 o 
 -10   0   2        2.64        8.18      4.58 o 
  -9   0   2      115.87       98.92      4.30 o 
  -8   0   2      401.02      394.85      7.35 o 
  -7   0   2      452.84      481.51      7.48 o 
  -6   0   2      840.02      870.16      9.42 o 
  -5   0   2      638.65      685.02      7.64 o 
  -4   0   2     2127.00     2484.09     17.27 o 
  -2   0   2     1628.61     2568.80     23.79 o 
  -1   0   2     4114.13     5501.94     42.28 o 
   0   0   2      614.39      745.20     42.54 o 
   1   0   2     8495.04     8238.66     58.32 o 
   2   0   2      140.02      135.50      4.08 o 
   3   0   2      529.56      579.64      9.54 o 
   4   0   2     1159.01     1190.66     12.75 o 
   5   0   2     2154.79     2158.85     28.75 o 
   6   0   2     1628.31     1839.15     28.71 o 
   7   0   2      516.84      566.33     10.11 o 
   8   0   2        1.54        1.51      2.09 o 
   9   0   2     1247.57     1197.68     17.48 o 
  10   0   2      345.45      316.52      9.14 o 
  11   0   2        7.28        4.64      5.28 o 
  12   0   2        0.47        4.99      6.03 o 
  13   0   2        4.31       -0.12      7.31 o 
  14   0   2        0.14       -0.58      7.42 o 
  15   0   2       15.72       17.93      9.63 o 
  16   0   2        6.72        5.80     11.83 o 
 -16   1   2       52.74       63.80      9.05 o 
 -15   1   2        0.07        1.48      5.24 o 
 -14   1   2        1.47        2.18      4.40 o 
 -13   1   2        3.71        6.37      4.24 o 
 -12   1   2       11.14       15.44      4.57 o 
 -11   1   2      382.34      381.70     21.81 o 
 -10   1   2      115.96       97.13      5.46 o 
  -9   1   2       72.66       72.82      7.55 o 
  -8   1   2       82.95       91.39      2.89 o 
  -7   1   2      858.93      847.44     59.06 o 
  -6   1   2       79.97       65.33      2.93 o 
  -5   1   2     1108.81     1107.61    119.33 o 
  -4   1   2    16076.89    16774.19    125.14 o 
  -3   1   2     7785.55     9382.55    190.40 o 
  -2   1   2    13784.46     9408.37    490.36 o 
  -1   1   2     4536.23     5013.64    371.53 o 
   0   1   2      469.99      450.83     23.62 o 
   1   1   2     1396.33     1643.79    182.16 o 
   2   1   2      389.81      381.71     46.53 o 
   3   1   2     1081.22     1334.23     72.44 o 
   4   1   2      220.00      220.07      6.15 o 
   5   1   2      446.69      411.13      6.94 o 
   6   1   2     1074.95     1096.61      9.94 o 
   7   1   2       21.22       23.02      2.09 o 
   8   1   2        1.52        1.15      1.87 o 
   9   1   2       22.43       29.78      3.77 o 
  10   1   2       82.09       89.26      9.87 o 
  11   1   2       71.52       66.34     15.90 o 
  12   1   2        5.45        6.70      4.50 o 
  13   1   2       44.66       43.08      7.95 o 
  14   1   2        1.47        3.09      5.81 o 
  15   1   2       14.13       17.89      7.53 o 
  16   1   2        0.18       -2.10      7.81 o 
 -16   2   2        9.27        7.37      5.94 o 
 -15   2   2       10.07        8.97      5.09 o 
 -14   2   2      105.48      102.47     22.84 o 
 -13   2   2        0.73        2.63      3.81 o 
 -12   2   2      136.07      123.31     25.81 o 
 -11   2   2      382.57      336.15     73.06 o 
 -10   2   2      179.02      165.35     20.89 o 
  -9   2   2      120.14      123.44      9.32 o 
  -8   2   2      107.20      119.49      4.47 o 
  -7   2   2        0.78        3.84      1.83 o 
  -6   2   2     1049.45     1138.74    181.48 o 
  -5   2   2        2.44        0.42      1.21 o 
  -4   2   2      696.19      604.62     25.17 o 
  -3   2   2      166.80      118.32     15.90 o 
  -2   2   2      138.33      122.98      5.75 o 
  -1   2   2      208.12      119.79      8.65 o 
   0   2   2      757.82      621.14     34.40 o 
   1   2   2      141.91      140.93      4.80 o 
   2   2   2      658.92      659.27     27.76 o 
   3   2   2      194.99      157.91      3.00 o 
   4   2   2      154.37      147.84      3.66 o 
   5   2   2      280.14      343.18     41.03 o 
   6   2   2        7.31       10.92      1.74 o 
   7   2   2       29.78       21.09      3.05 o 
   8   2   2      105.29       93.42      7.87 o 
   9   2   2      411.92      417.42     28.92 o 
  10   2   2      139.32      135.42     40.34 o 
  11   2   2        0.07       -0.72      2.41 o 
  12   2   2       54.23       49.05      9.98 o 
  13   2   2        3.31        0.45      4.19 o 
  14   2   2        0.37       -1.45      5.51 o 
  15   2   2       17.64       29.93     15.78 o 
 -15   3   2        5.85       13.05      9.86 o 
 -14   3   2        0.02       -4.99      7.48 o 
 -13   3   2       21.66       24.28      5.51 o 
 -12   3   2       12.96       12.92      4.40 o 
 -11   3   2       67.36       60.91     13.78 o 
 -10   3   2        3.72        4.36      2.66 o 
  -9   3   2       75.15       77.45     10.45 o 
  -8   3   2        1.31        4.29      2.42 o 
  -7   3   2      135.70      126.95     21.41 o 
  -6   3   2      232.25      208.15     19.74 o 
  -5   3   2      138.67      124.98     12.70 o 
  -4   3   2       26.79       22.49      8.82 o 
  -3   3   2      301.40      345.80     30.41 o 
  -2   3   2      635.48      758.54     53.45 o 
  -1   3   2      662.08      749.69     16.36 o 
   0   3   2       48.69       50.33      2.76 o 
   1   3   2      252.26      307.37     14.75 o 
   2   3   2       15.35       16.34      1.58 o 
   3   3   2        6.30        6.22      1.22 o 
   4   3   2      258.63      207.76     23.23 o 
   5   3   2      537.39      544.53     28.72 o 
   6   3   2        3.70        4.34      2.08 o 
   7   3   2       77.20       75.95      7.92 o 
   8   3   2       22.18       21.85      3.51 o 
   9   3   2       66.25       57.48     22.40 o 
  10   3   2       83.46       68.13     18.66 o 
  11   3   2       35.38       39.97     19.47 o 
  12   3   2        3.65        0.89      3.17 o 
  13   3   2        1.48        3.60      9.16 o 
  14   3   2        0.01        2.03     10.03 o 
 -14   4   2       10.24       17.11     11.31 o 
 -13   4   2        0.97        1.45     10.21 o 
 -12   4   2       10.27       18.35      5.66 o 
 -11   4   2        2.55        1.23      3.42 o 
 -10   4   2        6.82       10.59      3.91 o 
  -9   4   2        4.84        8.81      5.10 o 
  -8   4   2       60.01       74.60     14.91 o 
  -7   4   2        0.12       -0.11      4.90 o 
  -6   4   2        3.38        2.19      1.36 o 
  -5   4   2       83.56       78.53      9.68 o 
  -4   4   2        0.88        0.77      1.46 o 
  -3   4   2       64.60       65.02      6.24 o 
  -2   4   2        1.05        2.66      1.49 o 
  -1   4   2      228.27      243.56      9.99 o 
   0   4   2        0.32       -0.16      1.59 o 
   1   4   2      169.16      187.38      8.45 o 
   2   4   2        0.01        0.88      1.43 o 
   3   4   2      165.18      168.37     24.71 o 
   4   4   2      215.34      164.98     46.45 o 
   5   4   2       71.92       53.31     20.55 o 
   6   4   2      637.19      779.37     90.72 o 
   7   4   2      124.38      131.20     21.37 o 
   8   4   2        5.26        9.98      4.81 o 
   9   4   2      194.67      218.90     37.56 o 
  10   4   2        1.29        2.89      3.71 o 
  11   4   2        2.25        3.18      4.13 o 
  12   4   2        0.09       -0.44      3.68 o 
  13   4   2       12.79       19.27     12.12 o 
 -11   5   2        0.83        4.35      4.58 o 
 -10   5   2       20.91       27.85      6.03 o 
  -9   5   2        1.18        0.81      3.71 o 
  -8   5   2       27.08       32.84      6.90 o 
  -7   5   2       12.04       14.96      8.41 o 
  -6   5   2        5.41       11.02      4.36 o 
  -5   5   2       20.16       19.68      4.96 o 
  -4   5   2        6.89        5.02      2.84 o 
  -3   5   2       38.06       51.06      4.45 o 
  -2   5   2        5.82        5.57      2.69 o 
  -1   5   2       64.96       70.59      6.03 o 
   0   5   2       71.89      107.31     10.22 o 
   1   5   2       11.45       18.35      4.11 o 
   2   5   2       15.57       21.64      3.64 o 
   3   5   2        6.50       12.86      3.42 o 
   4   5   2       65.58       52.25     24.26 o 
   5   5   2       27.11       26.19      3.14 o 
   6   5   2      113.56       85.59     36.95 o 
   7   5   2       20.66       19.61      5.98 o 
   8   5   2       27.60       29.77      7.14 o 
   9   5   2        1.54        6.88      4.23 o 
  10   5   2        1.75        3.68      4.10 o 
  11   5   2       10.45       17.79      5.95 o 
  -8   6   2        4.58        6.79      5.39 o 
  -7   6   2        0.05        2.09      5.16 o 
  -6   6   2        0.32        0.52      4.70 o 
  -5   6   2        3.43       10.56      5.86 o 
  -4   6   2        0.48       -2.12      3.49 o 
  -3   6   2        0.31        2.00      4.26 o 
  -2   6   2       18.99       30.00      5.69 o 
  -1   6   2        0.13       -1.62      4.16 o 
   0   6   2        8.76        7.16      4.68 o 
   1   6   2        9.52       10.87      4.63 o 
   2   6   2        1.67        6.22      4.07 o 
   3   6   2        0.06        0.89      3.58 o 
   4   6   2        1.15       -0.24      2.54 o 
   5   6   2        8.77       10.12      3.53 o 
   6   6   2        0.00        4.81      4.93 o 
   7   6   2        5.58        8.24      5.86 o 
   8   6   2        0.70        1.22      5.80 o 
 -16   1   3       25.76       36.66      8.32 o 
 -15   1   3        1.20        4.79      5.76 o 
 -14   1   3        5.33        6.15      4.67 o 
 -13   1   3       19.13       19.57      4.61 o 
 -12   1   3      434.49      386.04     31.45 o 
 -11   1   3        0.46        1.24      3.26 o 
 -10   1   3        2.03        2.36      2.91 o 
  -9   1   3      115.71       87.33      3.92 o 
  -8   1   3       12.50       10.38      1.89 o 
  -7   1   3     2186.69     2107.05     39.44 o 
  -6   1   3      619.44      573.54     15.62 o 
  -5   1   3      445.97      545.00     36.04 o 
  -4   1   3      991.29     1201.74     64.25 o 
  -3   1   3      502.06      539.24     43.49 o 
  -2   1   3     1441.85     1349.95     40.76 o 
  -1   1   3    11041.85    11906.58    384.96 o 
   0   1   3       20.87       24.04      1.74 o 
   1   1   3     1491.12     1776.34    128.22 o 
   2   1   3      269.37      168.88     20.87 o 
   3   1   3        0.42       10.12      2.32 o 
   4   1   3     1733.03     1924.69     92.15 o 
   5   1   3      802.16      777.13     79.64 o 
   6   1   3        4.02        8.44      5.39 o 
   7   1   3       28.90       35.84      2.35 o 
   8   1   3      100.02      121.31      9.73 o 
   9   1   3        3.53        3.88      1.98 o 
  10   1   3        9.31        7.75      2.53 o 
  11   1   3       30.24       26.06      7.60 o 
  12   1   3       75.03       71.05      6.82 o 
  13   1   3       40.31       47.13      7.43 o 
  14   1   3       11.56       13.05      7.07 o 
  15   1   3        0.06       -2.28      7.30 o 
  16   1   3        2.27        4.07      8.37 o 
 -16   2   3        9.27       10.40      5.68 o 
 -15   2   3        6.52        3.88      4.63 o 
 -14   2   3        0.00        1.33      4.05 o 
 -13   2   3        7.22        8.25      4.01 o 
 -12   2   3       10.25        9.29      3.87 o 
 -11   2   3        0.27        6.62      3.67 o 
 -10   2   3       41.34       33.37      7.11 o 
  -9   2   3      153.57      140.16     26.55 o 
  -8   2   3      241.68      198.76     11.66 o 
  -7   2   3      141.82      169.49     19.41 o 
  -6   2   3      902.91     1059.44    105.64 o 
  -5   2   3      172.52      215.58      9.68 o 
  -4   2   3        1.73        1.02      1.08 o 
  -3   2   3       42.38       44.39      3.55 o 
  -2   2   3      783.22      677.35     17.71 o 
  -1   2   3       40.31       42.75      3.08 o 
   0   2   3      414.16      419.46     23.60 o 
   1   2   3     1292.05     1481.48     41.27 o 
   2   2   3      910.91      929.38     41.63 o 
   3   2   3      500.87      534.15     11.51 o 
   4   2   3        5.27        2.62      1.47 o 
   5   2   3       87.97       95.51      4.38 o 
   6   2   3        5.86        6.20      1.81 o 
   7   2   3        0.03       -1.50      1.70 o 
   8   2   3        3.57        3.29      1.67 o 
   9   2   3       54.65       62.54     13.09 o 
  10   2   3        7.58        8.34      2.82 o 
  11   2   3       14.31       10.26      2.87 o 
  12   2   3        9.21       10.31      4.41 o 
  13   2   3        2.02        8.18     10.15 o 
  14   2   3        4.26       13.92     13.28 o 
  15   2   3        0.43        6.44     16.65 o 
 -15   3   3        1.54        5.57      8.76 o 
 -14   3   3        2.39        3.01      4.23 o 
 -13   3   3        0.89       -0.22      3.75 o 
 -12   3   3        0.74        0.82      3.59 o 
 -11   3   3       53.84       50.14     15.23 o 
 -10   3   3      165.74      150.67     22.13 o 
  -9   3   3        0.11       -1.06      2.11 o 
  -8   3   3      118.91      124.69     13.56 o 
  -7   3   3       37.11       37.78      3.19 o 
  -6   3   3       24.47       15.35      3.56 o 
  -5   3   3      152.26      151.95     16.65 o 
  -4   3   3      601.54      611.30     10.39 o 
  -3   3   3      159.66      173.25      5.47 o 
  -2   3   3      176.33      174.55     11.24 o 
  -1   3   3     2150.31     2530.11    131.07 o 
   0   3   3      705.07      755.10     24.43 o 
   1   3   3       41.32       45.86      3.50 o 
   2   3   3      128.80       94.31      7.45 o 
   3   3   3       42.08       64.30      4.08 o 
   4   3   3       72.94       53.12      5.86 o 
   5   3   3      289.55      252.17     33.35 o 
   6   3   3        3.25        3.13      2.40 o 
   7   3   3       35.51       32.10      3.86 o 
   8   3   3       21.17       30.13      3.62 o 
   9   3   3       18.14       19.89      6.09 o 
  10   3   3       61.01       72.15     15.47 o 
  11   3   3        0.00        3.96      3.62 o 
  12   3   3        4.77        3.54      3.64 o 
  13   3   3       17.04       17.44     13.63 o 
  14   3   3        4.21       -2.78      9.69 o 
 -14   4   3        3.74       -2.38      9.92 o 
 -13   4   3        5.15       10.61      8.82 o 
 -12   4   3        0.38        0.18      4.35 o 
 -11   4   3        7.61        4.02      4.46 o 
 -10   4   3       34.10       38.47      5.53 o 
  -9   4   3        1.18       -0.54      3.31 o 
  -8   4   3      176.30      184.28     37.99 o 
  -7   4   3        2.43        2.24      2.03 o 
  -6   4   3       45.23       53.53      5.05 o 
  -5   4   3       27.96       24.29      5.21 o 
  -4   4   3        4.09        5.03      1.45 o 
  -3   4   3      197.99      210.48     14.91 o 
  -2   4   3        1.02        0.61      1.30 o 
  -1   4   3       66.42       64.34      3.52 o 
   0   4   3        0.00        1.43      1.76 o 
   1   4   3       49.69       48.26      3.77 o 
   2   4   3       10.53       12.71      2.10 o 
   3   4   3      183.20      145.59     34.57 o 
   4   4   3      196.60      165.12     38.19 o 
   5   4   3       98.86       77.09     27.32 o 
   6   4   3       44.50       47.38      4.85 o 
   7   4   3      333.75      367.94     11.50 o 
   8   4   3        6.43       12.76      5.22 o 
   9   4   3       60.94       71.24     18.92 o 
  10   4   3        6.27        7.24      3.84 o 
  11   4   3        2.49        5.19      5.13 o 
  12   4   3       49.55       59.60     14.77 o 
  13   4   3       14.20       21.10      8.41 o 
 -12   5   3        1.52        2.38      5.05 o 
 -11   5   3        0.68        4.52      4.70 o 
 -10   5   3        8.24       10.85      5.05 o 
  -9   5   3        0.01        2.67      4.29 o 
  -8   5   3        4.38        4.52      5.16 o 
  -7   5   3        3.82        5.02      3.89 o 
  -6   5   3        0.42       -0.87      3.58 o 
  -5   5   3        0.73       -1.38      2.29 o 
  -4   5   3       36.23       45.70      7.00 o 
  -3   5   3      131.34      167.47      9.43 o 
  -2   5   3       32.96       36.06      3.92 o 
  -1   5   3        1.69        1.32      2.43 o 
   0   5   3       78.60      104.24      5.48 o 
   1   5   3       81.76       89.66     12.54 o 
   2   5   3      227.20      264.59     62.60 o 
   3   5   3       70.77       68.51     12.33 o 
   4   5   3       48.06       48.33      6.32 o 
   5   5   3       68.23       50.77     17.03 o 
   6   5   3        5.77       10.66      4.16 o 
   7   5   3       35.22       38.23      7.25 o 
   8   5   3        1.04        2.03      4.18 o 
   9   5   3        0.01        2.55      3.32 o 
  10   5   3        1.57        2.78      4.44 o 
  11   5   3        7.11       15.73      4.79 o 
  -8   6   3        2.08        2.61      4.99 o 
  -7   6   3        0.10        3.25      4.76 o 
  -6   6   3        0.38       -2.96      4.35 o 
  -5   6   3        2.07        3.77      5.05 o 
  -4   6   3        0.00       -1.57      3.46 o 
  -3   6   3       38.66       51.77      6.67 o 
  -2   6   3        1.11        1.60      4.25 o 
  -1   6   3       13.77       18.36      6.15 o 
   0   6   3       21.30       29.74      5.60 o 
   1   6   3       29.80       39.68      5.46 o 
   2   6   3       14.18       25.33      5.14 o 
   3   6   3        0.02        0.66      2.99 o 
   4   6   3        0.61       -1.33      4.03 o 
   5   6   3       11.00       12.75      6.70 o 
   6   6   3        0.30       -3.25      5.05 o 
   7   6   3        1.00        2.20      5.86 o 
   8   6   3        0.08       -0.35      5.57 o 
 -17   0   4        0.49        1.04      9.34 o 
 -16   0   4        6.70        9.57      8.76 o 
 -15   0   4        0.02        3.13      7.25 o 
 -14   0   4      243.63      205.63     14.94 o 
 -13   0   4      170.17      145.40     11.44 o 
 -12   0   4        0.45        2.44      4.70 o 
 -11   0   4      319.46      294.75     13.85 o 
 -10   0   4       56.01       52.76      6.73 o 
  -9   0   4      276.12      297.52     12.92 o 
  -8   0   4      279.48      272.55      5.47 o 
  -7   0   4      609.20      629.50     12.24 o 
  -6   0   4      109.01       86.36      2.62 o 
  -5   0   4      524.44      486.91      6.04 o 
  -4   0   4       55.03       71.85      3.48 o 
  -3   0   4      878.19     1151.85     54.20 o 
  -2   0   4       31.87       29.90      6.65 o 
  -1   0   4     8877.63     6896.82    673.51 o 
   0   0   4    17813.66     9412.78    552.53 o 
   1   0   4     6829.47     7586.90     55.66 o 
   2   0   4      315.51      360.07      8.49 o 
   3   0   4      572.07      621.10     11.88 o 
   4   0   4     1073.02     1188.80     18.37 o 
   5   0   4      123.63      121.78      6.86 o 
   6   0   4      650.34      859.17     13.06 o 
   7   0   4      524.23      531.73     11.27 o 
   8   0   4       10.80       10.85      2.96 o 
   9   0   4       19.01       17.52      3.54 o 
  10   0   4       33.58       33.65      4.35 o 
  11   0   4       52.54       60.18      5.75 o 
  12   0   4       46.89       43.11      9.52 o 
  13   0   4       86.25       89.62     13.12 o 
  14   0   4        8.17       -1.04      9.34 o 
  15   0   4        3.43        5.34     10.85 o 
  16   0   4        0.28        1.80     12.53 o 
 -16   1   4       12.92       18.56      7.10 o 
 -15   1   4       17.46       23.59      5.67 o 
 -14   1   4        0.04       -0.15      4.02 o 
 -13   1   4      136.01      133.62     14.00 o 
 -12   1   4       71.57       74.46      6.65 o 
 -11   1   4        9.88       10.30      3.67 o 
 -10   1   4      147.29      151.07     10.49 o 
  -9   1   4       12.49       11.78      1.96 o 
  -8   1   4      125.95      100.60      3.55 o 
  -7   1   4     2780.02     2920.47     93.04 o 
  -6   1   4       90.19       76.49      3.72 o 
  -5   1   4     1047.41     1063.31     58.51 o 
  -4   1   4       90.37      104.59      9.39 o 
  -3   1   4      632.84      696.37     35.72 o 
  -2   1   4    16960.38    12796.13    948.56 o 
  -1   1   4     4327.22     3932.35    497.65 o 
   0   1   4      976.46     1111.41    104.61 o 
   1   1   4     3364.27     4009.43    306.24 o 
   2   1   4      105.75       91.05      9.98 o 
   3   1   4      256.89      260.17      4.41 o 
   4   1   4       51.90       61.14      4.12 o 
   5   1   4     2260.28     2277.33     20.14 o 
   6   1   4     1040.36     1081.47     20.87 o 
   7   1   4       23.44       26.67      3.95 o 
   8   1   4      250.31      241.62     16.17 o 
   9   1   4        7.62       11.11      2.34 o 
  10   1   4       29.30       30.03      3.34 o 
  11   1   4       12.63       16.67      4.50 o 
  12   1   4        0.52        1.27      2.94 o 
  13   1   4        0.88       -2.61      4.96 o 
  14   1   4       40.55       47.65     12.27 o 
  15   1   4        8.39        3.12      7.62 o 
 -16   2   4        1.47        2.45      5.14 o 
 -15   2   4        9.24       11.21      4.46 o 
 -14   2   4       18.56       14.83      4.32 o 
 -13   2   4       84.42       72.79     11.29 o 
 -12   2   4        3.77        5.54      3.53 o 
 -11   2   4      471.47      413.06     26.65 o 
 -10   2   4      613.27      601.02     50.86 o 
  -9   2   4      303.89      261.08     29.80 o 
  -8   2   4     1033.63      967.98     38.36 o 
  -7   2   4      401.91      424.81     18.92 o 
  -6   2   4      946.76      953.06     50.77 o 
  -5   2   4     7003.81     7926.96    329.65 o 
  -4   2   4       52.64       46.41      2.66 o 
  -3   2   4     3813.89     4118.15    104.19 o 
  -2   2   4      111.91      118.54     13.98 o 
  -1   2   4       12.51        8.00      0.95 o 
   0   2   4     1887.94     2013.51    110.29 o 
   1   2   4      147.57      179.54      4.36 o 
   2   2   4       96.16       78.86      8.13 o 
   3   2   4      332.85      332.92      6.93 o 
   4   2   4       55.13       64.72      6.85 o 
   5   2   4      249.18      265.38      5.63 o 
   6   2   4        1.01        3.71      1.56 o 
   7   2   4       14.81       11.50      2.07 o 
   8   2   4       28.98       35.32      2.86 o 
   9   2   4        4.02        3.66      1.92 o 
  10   2   4       24.08       21.95      3.22 o 
  11   2   4       34.28       38.72     10.82 o 
  12   2   4        1.87       -0.42      3.95 o 
  13   2   4        0.14       -3.54     10.61 o 
  14   2   4        4.11        0.99     13.17 o 
  15   2   4        0.62        0.64     16.41 o 
 -15   3   4       11.20       11.01      5.34 o 
 -14   3   4        3.09        1.29      4.67 o 
 -13   3   4       16.18       16.19      5.04 o 
 -12   3   4        0.72        3.06      4.32 o 
 -11   3   4       10.39        6.40      3.02 o 
 -10   3   4        1.32        0.86      2.67 o 
  -9   3   4       17.30       13.25      2.91 o 
  -8   3   4        0.75       -0.64      3.83 o 
  -7   3   4       47.81       38.48      2.86 o 
  -6   3   4      123.39       92.54      8.51 o 
  -5   3   4       11.12       11.03      1.60 o 
  -4   3   4      140.26      123.08      6.47 o 
  -3   3   4        3.00        3.08      1.15 o 
  -2   3   4      415.56      416.93     39.14 o 
  -1   3   4       12.01       16.28      1.55 o 
   0   3   4      180.97      165.67     12.74 o 
   1   3   4       67.03       76.10      3.35 o 
   2   3   4      786.89      664.36    118.38 o 
   3   3   4      144.42      138.31     13.90 o 
   4   3   4      281.71      294.42      6.83 o 
   5   3   4       40.91       35.98      3.58 o 
   6   3   4        7.01        7.11      2.50 o 
   7   3   4       20.89       18.64      3.11 o 
   8   3   4       22.17       15.70      2.91 o 
   9   3   4      148.13      150.91     33.25 o 
  10   3   4      158.87      156.34     52.94 o 
  11   3   4        5.23       12.49      5.92 o 
  12   3   4       20.45       17.16      9.25 o 
  13   3   4        3.13        0.97      3.70 o 
  14   3   4        0.00        0.52     10.85 o 
 -14   4   4        0.53       -1.45      7.89 o 
 -13   4   4        1.98        3.13      7.71 o 
 -12   4   4        1.66        2.73      7.13 o 
 -11   4   4        0.24       -2.92      3.02 o 
 -10   4   4        1.38       -1.22      3.32 o 
  -9   4   4        1.75       -0.02      3.18 o 
  -8   4   4       14.85       15.92      2.87 o 
  -7   4   4        0.31       -2.08      2.00 o 
  -6   4   4       28.37       31.48      4.24 o 
  -5   4   4       21.75       15.39      5.26 o 
  -4   4   4        0.11        0.43      1.52 o 
  -3   4   4       40.11       36.20      3.29 o 
  -2   4   4       92.51       87.22      4.81 o 
  -1   4   4       69.40       79.75     10.52 o 
   0   4   4      142.07      126.36      9.39 o 
   1   4   4       25.31       20.98      2.37 o 
   2   4   4       25.26       26.58      2.61 o 
   3   4   4      489.40      458.74     68.60 o 
   4   4   4       27.71       25.22      2.50 o 
   5   4   4        1.28       -0.09      2.70 o 
   6   4   4       22.83       23.25      3.98 o 
   7   4   4       23.59       17.10      3.61 o 
   8   4   4        1.15        0.39      2.97 o 
   9   4   4       26.02       28.20      6.03 o 
  10   4   4        6.78       12.58      4.64 o 
  11   4   4       12.89       15.70      8.99 o 
  12   4   4        1.09        3.92      4.15 o 
 -12   5   4        1.49        1.04      4.64 o 
 -11   5   4        0.34        2.55      4.64 o 
 -10   5   4       20.26       17.52      5.74 o 
  -9   5   4       15.33       17.58      5.63 o 
  -8   5   4        6.70        5.07      4.36 o 
  -7   5   4        9.13       10.74      4.40 o 
  -6   5   4        2.89        2.19      3.90 o 
  -5   5   4       48.34       66.67     18.45 o 
  -4   5   4       29.21       35.35      3.84 o 
  -3   5   4      123.70      148.29      6.65 o 
  -2   5   4       81.60       99.29      5.54 o 
  -1   5   4      131.10      170.19      7.44 o 
   0   5   4       15.21       19.69      2.98 o 
   1   5   4       19.16       22.73      3.20 o 
   2   5   4      178.20      160.93     27.19 o 
   3   5   4       23.49       20.05      7.48 o 
   4   5   4        7.92        5.63      3.31 o 
   5   5   4      240.17      172.77     50.19 o 
   6   5   4       59.35       73.40     14.71 o 
   7   5   4        0.28        0.54      3.04 o 
   8   5   4        0.83       -0.06      4.12 o 
   9   5   4        0.04        4.03      4.81 o 
  10   5   4        2.80        6.04      3.85 o 
  -8   6   4        2.58        5.70      4.71 o 
  -7   6   4        4.03       12.52      5.10 o 
  -6   6   4        0.12        3.31      5.05 o 
  -5   6   4        0.06        2.78      4.99 o 
  -4   6   4       12.20       11.14      5.97 o 
  -3   6   4        7.99       15.98      5.13 o 
  -2   6   4       14.56       30.43      6.02 o 
  -1   6   4       20.76       34.33      5.97 o 
   0   6   4        0.11        0.93      3.85 o 
   1   6   4        0.01        3.54      4.22 o 
   2   6   4       20.74       23.63      8.41 o 
   3   6   4        0.00       -0.67      3.25 o 
   4   6   4        2.86        3.57      3.13 o 
   5   6   4        3.39        4.35      3.31 o 
   6   6   4       12.96       24.04      8.90 o 
   7   6   4        5.03        8.29      5.39 o 
 -17   1   5        0.10        2.37      5.66 o 
 -16   1   5        2.97        0.87      4.32 o 
 -15   1   5        0.10       -0.18      3.79 o 
 -14   1   5       11.78       10.19      4.08 o 
 -13   1   5       49.84       43.61      7.40 o 
 -12   1   5       70.95       73.20      6.06 o 
 -11   1   5        3.27        3.46      3.25 o 
 -10   1   5        0.02        0.85      2.85 o 
  -9   1   5      141.19      141.03      7.55 o 
  -8   1   5      115.28      125.74      7.87 o 
  -7   1   5      537.50      551.81     52.87 o 
  -6   1   5        1.35       -0.22      1.48 o 
  -5   1   5       61.07       92.63      3.06 o 
  -4   1   5      274.97      348.67     26.69 o 
  -3   1   5     1870.32     2613.34    143.41 o 
  -2   1   5     4360.83     4955.41     67.45 o 
  -1   1   5       54.14       54.75      5.44 o 
   0   1   5      487.37      573.70     22.47 o 
   1   1   5       57.16       34.44      4.86 o 
   2   1   5      672.09      792.17     49.05 o 
   3   1   5      221.78      245.15     19.34 o 
   4   1   5      271.53      320.11     25.15 o 
   5   1   5     1263.03     1375.88    169.90 o 
   6   1   5      194.33      176.33     21.55 o 
   7   1   5       20.84       30.97      2.64 o 
   8   1   5       51.28       47.11      3.05 o 
   9   1   5       52.00       54.18      3.44 o 
  10   1   5       10.91        8.11      2.48 o 
  11   1   5       61.78       55.85     16.83 o 
  12   1   5        0.50       -1.21      3.57 o 
  13   1   5        3.72        5.76      5.63 o 
  14   1   5        7.04        5.08      6.27 o 
  15   1   5        1.33       -2.00      8.68 o 
 -16   2   5        5.07        4.60      4.89 o 
 -15   2   5        0.61       -3.04      4.06 o 
 -14   2   5       24.63       20.82      4.73 o 
 -13   2   5        0.92        0.69      3.29 o 
 -12   2   5      127.04      116.46      8.74 o 
 -11   2   5      170.07      158.26     12.55 o 
 -10   2   5        5.66        9.30      2.62 o 
  -9   2   5       49.35       48.60      3.30 o 
  -8   2   5       42.35       48.36      3.04 o 
  -7   2   5        0.41        0.70      1.65 o 
  -6   2   5        1.21        4.50      1.33 o 
  -5   2   5        0.92        6.43      1.46 o 
  -4   2   5       92.42       79.59      2.54 o 
  -3   2   5        1.28        1.63      1.10 o 
  -2   2   5     1114.80     1182.67     30.25 o 
  -1   2   5       15.34       25.19      6.21 o 
   0   2   5      271.00      238.27     16.40 o 
   1   2   5     2086.27     2458.58    141.05 o 
   2   2   5        0.04        0.89      1.49 o 
   3   2   5      244.48      251.41      4.02 o 
   4   2   5      171.15      189.10     15.15 o 
   5   2   5       18.23       21.59      2.99 o 
   6   2   5       69.07       70.09      3.40 o 
   7   2   5      463.06      472.14     13.18 o 
   8   2   5        5.00        5.30      2.02 o 
   9   2   5       99.33       99.71      4.96 o 
  10   2   5       61.77       55.00      5.48 o 
  11   2   5       18.32       18.21      4.56 o 
  12   2   5        0.81       -0.44      4.16 o 
  13   2   5        0.50        2.06      4.83 o 
  14   2   5        1.98       -3.25     13.34 o 
  15   2   5        1.71        3.07     15.95 o 
 -15   3   5        7.06        0.56      4.84 o 
 -14   3   5        0.01       -1.23      4.39 o 
 -13   3   5       87.42       78.51     12.57 o 
 -12   3   5      114.92      107.83     14.89 o 
 -11   3   5       10.68        9.70      3.89 o 
 -10   3   5      163.76      144.20     14.81 o 
  -9   3   5      252.82      246.89      7.12 o 
  -8   3   5        1.95       -0.63      1.88 o 
  -7   3   5        1.82        3.01      2.00 o 
  -6   3   5       74.03       83.42      4.85 o 
  -5   3   5       55.45       58.04      4.17 o 
  -4   3   5      126.88      117.82      3.04 o 
  -3   3   5      272.89      221.88      3.91 o 
  -2   3   5      157.53      152.48     12.08 o 
  -1   3   5       19.78       18.98      1.75 o 
   0   3   5        2.13        4.45      1.46 o 
   1   3   5        2.70        5.74      1.33 o 
   2   3   5       13.39       10.10      1.74 o 
   3   3   5       25.84       23.95      2.87 o 
   4   3   5      239.93      243.18     16.47 o 
   5   3   5       11.23       20.49      4.18 o 
   6   3   5      100.31       91.56      5.03 o 
   7   3   5       57.53       56.37      4.36 o 
   8   3   5       96.13       88.00      5.24 o 
   9   3   5        0.78        0.29      2.72 o 
  10   3   5        0.57        7.97      3.87 o 
  11   3   5      136.43      164.30     41.69 o 
  12   3   5       17.34       18.43      9.72 o 
  13   3   5        3.97        6.83      7.74 o 
  14   3   5        4.25       13.11     14.04 o 
 -14   4   5       16.38       21.12      9.46 o 
 -13   4   5        0.31       -1.62      6.79 o 
 -12   4   5        0.77       -3.77      7.02 o 
 -11   4   5       17.15       14.05      4.23 o 
 -10   4   5        1.25        0.76      2.45 o 
  -9   4   5        5.52        4.30      2.53 o 
  -8   4   5        8.42        5.86      2.50 o 
  -7   4   5       42.89       44.74      4.47 o 
  -6   4   5      248.68      259.79     69.16 o 
  -5   4   5        0.36       -0.14      1.69 o 
  -4   4   5      319.32      335.49     18.89 o 
  -3   4   5        1.01        2.08      1.64 o 
  -2   4   5      110.77      120.55     21.04 o 
  -1   4   5       23.56       30.95      2.71 o 
   0   4   5       88.45       96.36      6.22 o 
   1   4   5       34.61       32.36      4.19 o 
   2   4   5       41.90       37.75      5.31 o 
   3   4   5      147.14      136.39     25.49 o 
   4   4   5        0.10        0.96      2.21 o 
   5   4   5        0.41        0.22      2.52 o 
   6   4   5       20.67       25.51      3.85 o 
   7   4   5      104.12      101.26      5.91 o 
   8   4   5        3.43        1.32      2.56 o 
   9   4   5       52.21       33.37      5.80 o 
  10   4   5       13.74       19.33     10.91 o 
  11   4   5       22.10       22.27     10.76 o 
  12   4   5        0.32        1.00      3.92 o 
 -12   5   5        6.17       12.88      6.03 o 
 -11   5   5        6.80        8.24      5.63 o 
 -10   5   5        0.05        0.46      4.12 o 
  -9   5   5        4.02        6.66      4.64 o 
  -8   5   5        7.00        9.97      4.41 o 
  -7   5   5       20.05       23.16      5.16 o 
  -6   5   5        8.20        6.89      3.97 o 
  -5   5   5        0.59        1.86      3.63 o 
  -4   5   5        3.78        2.72      2.68 o 
  -3   5   5      112.68      130.54      6.30 o 
  -2   5   5        2.90        4.21      2.76 o 
  -1   5   5      200.68      206.20      9.06 o 
   0   5   5       68.88       63.24      9.52 o 
   1   5   5        1.49        2.12      2.27 o 
   2   5   5       22.35       15.80      4.15 o 
   3   5   5      111.77       91.58     29.93 o 
   4   5   5        0.59        1.92      2.08 o 
   5   5   5       15.27       11.07      4.18 o 
   6   5   5       23.78       22.23      4.38 o 
   7   5   5        4.63        3.27      3.35 o 
   8   5   5        2.59        5.28      4.12 o 
   9   5   5        1.24        0.17      3.65 o 
  10   5   5        2.36        6.98      4.73 o 
  -8   6   5        7.59       13.18      5.18 o 
  -7   6   5        4.95        6.17      4.62 o 
  -6   6   5        4.26        8.21      5.04 o 
  -5   6   5       59.55       95.57     14.22 o 
  -4   6   5       51.15       52.17      9.11 o 
  -3   6   5       17.78       30.08      5.89 o 
  -2   6   5      164.59      215.64     15.97 o 
  -1   6   5        2.78       -0.11      3.83 o 
   0   6   5       17.88       33.30      5.76 o 
   1   6   5      134.97      162.45     21.37 o 
   2   6   5        4.53        5.80      4.29 o 
   3   6   5       55.95       58.41     23.53 o 
   4   6   5        1.91        2.00      3.34 o 
   5   6   5       13.76       23.56      7.11 o 
   6   6   5        0.32        1.19      4.60 o 
   7   6   5        0.69       -1.62      4.81 o 
 -17   0   6       38.30       39.80     11.72 o 
 -16   0   6        4.66        6.03      9.51 o 
 -15   0   6       35.62       34.46      8.82 o 
 -14   0   6       33.38       31.27      8.01 o 
 -13   0   6      195.08      156.18     11.62 o 
 -12   0   6        6.11        0.70      4.76 o 
 -11   0   6      867.71      824.59     23.11 o 
 -10   0   6        7.12       10.04      4.41 o 
  -9   0   6        0.08       -4.12      3.31 o 
  -8   0   6      149.88      175.58     10.17 o 
  -7   0   6        3.92        5.80      2.20 o 
  -6   0   6     1172.54     1167.12     21.05 o 
  -5   0   6     1676.37     2144.10    103.04 o 
  -4   0   6      163.16      146.93      3.74 o 
  -3   0   6     1969.70     2059.40    173.86 o 
  -2   0   6     2005.46     1539.36    273.29 o 
  -1   0   6      210.41      154.16      3.06 o 
   0   0   6     2413.98     2204.05    133.82 o 
   1   0   6     1354.95     1339.58     18.74 o 
   2   0   6      711.57      789.18     15.08 o 
   3   0   6     1420.37     1682.38     23.53 o 
   4   0   6     1155.94     1274.48     22.30 o 
   5   0   6      273.03      384.82     12.99 o 
   6   0   6      263.09      301.07     11.47 o 
   7   0   6        0.16        0.29      2.61 o 
   8   0   6       85.14       80.99      5.34 o 
   9   0   6       62.35       59.09      5.28 o 
  10   0   6        1.97        5.45      3.65 o 
  11   0   6        7.36        5.10      3.94 o 
  12   0   6      249.81      251.80     17.67 o 
  13   0   6       18.17       33.59     11.95 o 
  14   0   6        0.37       -6.96      9.57 o 
  15   0   6        5.34        4.18     12.18 o 
 -17   1   6        4.49        7.92      5.43 o 
 -16   1   6       21.73       24.35      6.09 o 
 -15   1   6        0.35       -1.75      3.22 o 
 -14   1   6       29.25       28.98      4.53 o 
 -13   1   6        5.89        6.75      3.47 o 
 -12   1   6      287.45      258.61     12.07 o 
 -11   1   6        7.85       10.66      3.35 o 
 -10   1   6       99.28       97.99      6.06 o 
  -9   1   6      554.63      582.04     12.80 o 
  -8   1   6      341.56      334.41     10.81 o 
  -7   1   6      314.17      333.16      6.44 o 
  -6   1   6      562.20      631.32     22.44 o 
  -5   1   6       18.73       26.49      2.23 o 
  -4   1   6       61.53       79.91      4.23 o 
  -3   1   6     2594.22     2902.89     86.45 o 
  -2   1   6      141.25      148.69      2.74 o 
  -1   1   6       62.29       46.57      4.06 o 
   0   1   6      649.38      721.35     22.11 o 
   1   1   6      290.92      261.54     19.55 o 
   2   1   6     1251.36     1318.81     27.45 o 
   3   1   6      479.98      486.63     11.29 o 
   4   1   6      237.32      242.17      6.87 o 
   5   1   6       32.15       31.06      2.56 o 
   6   1   6       60.12       52.36      5.14 o 
   7   1   6       16.14       12.64      2.36 o 
   8   1   6       48.00       41.59      3.29 o 
   9   1   6       51.88       52.16      3.50 o 
  10   1   6       16.62       18.71      2.84 o 
  11   1   6        2.85        2.01      2.52 o 
  12   1   6        6.81        0.66      4.47 o 
  13   1   6       29.20       33.32      7.39 o 
  14   1   6        2.74        6.56      7.00 o 
  15   1   6        1.36        9.63     16.59 o 
 -16   2   6        0.03       -2.71      4.67 o 
 -15   2   6        1.77        2.56      4.66 o 
 -14   2   6        2.78        0.22      4.27 o 
 -13   2   6        0.45       -0.45      3.51 o 
 -12   2   6        2.74        2.05      3.58 o 
 -11   2   6        1.70        1.81      3.24 o 
 -10   2   6        3.53        4.00      2.95 o 
  -9   2   6        0.69        0.51      1.76 o 
  -8   2   6       90.11       88.04      7.58 o 
  -7   2   6       12.88       16.10      2.14 o 
  -6   2   6      310.89      255.85     13.02 o 
  -5   2   6      173.02      150.04     10.33 o 
  -4   2   6     2611.01     2805.69    110.01 o 
  -3   2   6       64.64       44.65      4.57 o 
  -2   2   6      152.06      138.25      3.76 o 
  -1   2   6     1334.21     1195.89     77.38 o 
   0   2   6       16.21       20.27      1.87 o 
   1   2   6      112.14      117.14      5.23 o 
   2   2   6      127.68      120.01      4.47 o 
   3   2   6       63.36       68.83      3.06 o 
   4   2   6      261.97      305.58      5.41 o 
   5   2   6       25.34       32.11      2.45 o 
   6   2   6       15.66       14.06      2.06 o 
   7   2   6       87.25       74.64      3.57 o 
   8   2   6       16.19       19.23      3.15 o 
   9   2   6      142.86      125.87      9.55 o 
  10   2   6        5.04        9.04      2.99 o 
  11   2   6       19.82       15.67      4.62 o 
  12   2   6       14.71       16.78      4.71 o 
  13   2   6        0.00       -1.78      5.86 o 
  14   2   6        1.84       -5.34     14.04 o 
 -15   3   6       31.17       37.34      9.57 o 
 -14   3   6       10.57       15.14      4.99 o 
 -13   3   6        0.54        2.24      4.01 o 
 -12   3   6       45.75       32.48      5.27 o 
 -11   3   6        2.26        4.98      3.48 o 
 -10   3   6       62.37       55.24      7.52 o 
  -9   3   6       20.05       23.93      3.07 o 
  -8   3   6       25.25       22.95      2.69 o 
  -7   3   6      180.80      179.65      5.58 o 
  -6   3   6       31.02       31.58      5.40 o 
  -5   3   6      315.08      301.20     10.31 o 
  -4   3   6      171.20      175.10      9.68 o 
  -3   3   6        1.22        2.17      1.13 o 
  -2   3   6       83.51       87.05     12.33 o 
  -1   3   6       96.04       87.05     10.50 o 
   0   3   6       36.37       30.72      3.62 o 
   1   3   6       32.26       32.92      2.55 o 
   2   3   6       95.48      100.47      7.53 o 
   3   3   6       59.66       57.04      3.35 o 
   4   3   6        0.45       -0.76      1.76 o 
   5   3   6       17.41       18.16      2.82 o 
   6   3   6      486.88      450.96     16.38 o 
   7   3   6      175.43      143.83      6.04 o 
   8   3   6       33.08       28.32      3.64 o 
   9   3   6      269.83      219.40      8.08 o 
  10   3   6       11.07       11.44      8.41 o 
  11   3   6       27.78       36.11     14.33 o 
  12   3   6       36.28       34.67     11.81 o 
  13   3   6       11.62       16.86      8.35 o 
 -14   4   6       21.08       27.32      8.53 o 
 -13   4   6        6.76        6.38      7.83 o 
 -12   4   6        9.19        8.18      6.73 o 
 -11   4   6        4.94        3.40      2.95 o 
 -10   4   6       49.01       49.32      4.31 o 
  -9   4   6        0.01        0.03      2.35 o 
  -8   4   6        4.81        7.54      3.13 o 
  -7   4   6      118.37      127.06     34.17 o 
  -6   4   6        8.18       11.61      3.48 o 
  -5   4   6      290.64      285.48     27.31 o 
  -4   4   6       11.76       10.64      1.92 o 
  -3   4   6        8.38        9.73      1.97 o 
  -2   4   6       38.76       36.28      3.90 o 
  -1   4   6        0.01       -1.09      1.54 o 
   0   4   6       19.22       19.52      2.33 o 
   1   4   6       12.82       10.20      2.43 o 
   2   4   6      254.40      245.21     37.65 o 
   3   4   6        1.74        2.40      1.56 o 
   4   4   6       42.97       41.29      4.86 o 
   5   4   6        6.05        6.89      2.83 o 
   6   4   6        9.97        9.49      4.06 o 
   7   4   6       31.27       27.56      3.75 o 
   8   4   6        2.23        1.57      2.58 o 
   9   4   6       25.35       19.55      5.05 o 
  10   4   6        0.17        3.28      4.47 o 
  11   4   6        0.04        0.64      3.39 o 
  12   4   6        4.86        6.99      4.73 o 
 -11   5   6        0.11        4.02      4.15 o 
 -10   5   6        2.49        7.47      4.34 o 
  -9   5   6        0.23        4.47      4.09 o 
  -8   5   6        0.45       -0.60      3.76 o 
  -7   5   6        1.18        3.43      4.87 o 
  -6   5   6       35.73       31.23      7.43 o 
  -5   5   6        2.99        3.31      3.68 o 
  -4   5   6        7.96       16.08      3.33 o 
  -3   5   6        1.36       -0.44      2.01 o 
  -2   5   6      120.60      125.93      6.52 o 
  -1   5   6        8.83        8.10      2.76 o 
   0   5   6       60.15       71.99      4.58 o 
   1   5   6        1.18        0.51      1.73 o 
   2   5   6       20.26       16.99      3.68 o 
   3   5   6        9.80        7.39      2.13 o 
   4   5   6       15.42       13.73      4.35 o 
   5   5   6        6.25        8.72      3.97 o 
   6   5   6        0.48        3.86      3.38 o 
   7   5   6        0.34        0.49      3.09 o 
   8   5   6        0.03        0.52      3.83 o 
   9   5   6        3.57        7.19      4.58 o 
  10   5   6        1.54        7.62      5.42 o 
  -8   6   6        0.01       -2.81      4.40 o 
  -7   6   6        2.06        3.04      4.57 o 
  -6   6   6        4.99       13.78      5.31 o 
  -5   6   6       10.39       29.18      6.24 o 
  -4   6   6        3.74        8.26      4.61 o 
  -3   6   6        0.22        0.74      3.83 o 
  -2   6   6        3.57        7.21      4.56 o 
  -1   6   6        0.04        0.54      4.35 o 
   0   6   6        2.73        2.76      4.00 o 
   1   6   6        7.57        5.51      3.21 o 
   2   6   6        0.19        3.92      4.47 o 
   3   6   6        2.71        5.34      3.11 o 
   4   6   6        0.01        1.57      6.50 o 
   5   6   6       13.80       20.89     11.72 o 
   6   6   6        0.61       -0.19      5.49 o 
 -16   1   7       13.15       13.37      4.75 o 
 -15   1   7        8.97        9.05      4.22 o 
 -14   1   7        0.40        2.06      3.67 o 
 -13   1   7       75.79       71.58      7.40 o 
 -12   1   7      291.39      269.12     10.01 o 
 -11   1   7       34.68       26.69      7.75 o 
 -10   1   7       15.12       14.14      3.20 o 
  -9   1   7       70.71       71.71      4.96 o 
  -8   1   7       17.11       20.81      2.52 o 
  -7   1   7      415.22      525.86     55.27 o 
  -6   1   7     1636.83     2324.37     82.06 o 
  -5   1   7        3.05        1.44      1.23 o 
  -4   1   7       62.51       54.17      1.87 o 
  -3   1   7       58.95       72.55      5.99 o 
  -2   1   7      253.73      251.51     17.49 o 
  -1   1   7      339.07      312.69     29.02 o 
   0   1   7     1015.40     1169.97     24.22 o 
   1   1   7       91.10       69.90      2.93 o 
   2   1   7      746.39      699.21     18.79 o 
   3   1   7      650.34      662.11     42.12 o 
   4   1   7      161.18      142.03      5.76 o 
   5   1   7        0.39        2.14      1.68 o 
   6   1   7        1.15        2.46      1.70 o 
   7   1   7       88.25       91.79      4.41 o 
   8   1   7        3.25        5.72      2.27 o 
   9   1   7       10.98        9.90      2.34 o 
  10   1   7       53.25       45.56      3.85 o 
  11   1   7       14.38       18.73      3.33 o 
  12   1   7       33.64       36.70      9.17 o 
  13   1   7        6.85        8.18      6.22 o 
  14   1   7        1.60        0.99     14.27 o 
  15   1   7        0.72       -8.70     16.42 o 
 -16   2   7        7.32        3.97      4.71 o 
 -15   2   7        5.46        5.41      4.41 o 
 -14   2   7        3.37        1.86      3.78 o 
 -13   2   7       21.18       18.07      4.34 o 
 -12   2   7        5.18        4.45      3.48 o 
 -11   2   7        7.86        1.14      3.29 o 
 -10   2   7       15.88       16.23      3.66 o 
  -9   2   7       60.88       68.23      3.72 o 
  -8   2   7        0.71        0.42      1.74 o 
  -7   2   7       93.88       98.14      3.96 o 
  -6   2   7      301.47      322.28      6.72 o 
  -5   2   7       56.48       50.91      3.09 o 
  -4   2   7       66.60       69.05      2.46 o 
  -3   2   7        5.97        7.94      1.37 o 
  -2   2   7     1206.55      987.11    127.88 o 
  -1   2   7      230.03      176.59     26.03 o 
   0   2   7       62.18       62.49      2.59 o 
   1   2   7      408.43      414.76     32.05 o 
   2   2   7     2237.47     2598.46     49.23 o 
   3   2   7      234.96      259.09      8.56 o 
   4   2   7     1328.50     1402.29     48.88 o 
   5   2   7      314.09      319.26     23.87 o 
   6   2   7        0.05        1.62      2.44 o 
   7   2   7      150.23      145.18     26.46 o 
   8   2   7       14.49       16.51      3.29 o 
   9   2   7       59.57       66.61      5.27 o 
  10   2   7        5.01        1.96      2.67 o 
  11   2   7        4.03        2.07      5.86 o 
  12   2   7        0.13       -0.05      4.19 o 
  13   2   7        0.92        2.86      4.43 o 
  14   2   7        9.54       12.30     18.50 o 
 -15   3   7       36.37       40.72     13.72 o 
 -14   3   7       16.17       16.60      5.16 o 
 -13   3   7        0.00       -1.37      4.17 o 
 -12   3   7       42.45       42.11      5.53 o 
 -11   3   7       32.41       34.43      4.69 o 
 -10   3   7       74.62       68.34      4.26 o 
  -9   3   7       16.23       14.31      2.52 o 
  -8   3   7       58.63       61.87      7.17 o 
  -7   3   7       72.76       67.25      3.57 o 
  -6   3   7       89.84       91.17      3.61 o 
  -5   3   7        2.69        3.49      1.51 o 
  -4   3   7      176.31      168.87      9.29 o 
  -3   3   7      614.95      555.45     20.31 o 
  -2   3   7        0.33        1.96      1.36 o 
  -1   3   7      206.66      187.64     15.95 o 
   0   3   7      106.19       92.11      6.64 o 
   1   3   7        8.47        9.79      1.77 o 
   2   3   7        2.54        3.49      1.67 o 
   3   3   7       35.18       33.16      2.71 o 
   4   3   7       42.15       39.49      2.97 o 
   5   3   7        4.99        3.97      2.20 o 
   6   3   7       23.45       18.63      3.18 o 
   7   3   7      121.24      116.59     17.86 o 
   8   3   7       57.21       52.81      7.75 o 
   9   3   7       16.79       11.04      3.15 o 
  10   3   7       44.31       39.34      6.61 o 
  11   3   7        5.33       12.88      6.18 o 
  12   3   7       13.95       15.41      7.16 o 
  13   3   7        5.43       12.70      5.50 o 
 -13   4   7       25.43       21.23      7.25 o 
 -12   4   7        1.86        1.08      4.81 o 
 -11   4   7        0.01       -1.54      2.63 o 
 -10   4   7       47.54       37.08      4.70 o 
  -9   4   7       11.60       13.05      3.54 o 
  -8   4   7        5.78        6.13      2.72 o 
  -7   4   7       40.88       45.26      4.07 o 
  -6   4   7       38.47       47.52      5.77 o 
  -5   4   7       17.46       16.69      2.80 o 
  -4   4   7      128.21      105.81     12.43 o 
  -3   4   7      172.96      185.31     20.19 o 
  -2   4   7       60.15       63.23      5.49 o 
  -1   4   7       26.35       22.61      2.73 o 
   0   4   7       13.22       14.97      3.60 o 
   1   4   7       52.77       60.01      4.76 o 
   2   4   7        0.03        0.33      1.52 o 
   3   4   7       38.50       43.23      3.34 o 
   4   4   7       16.15       15.28      2.49 o 
   5   4   7       10.83        9.46      3.01 o 
   6   4   7      104.47      107.20      6.47 o 
   7   4   7        0.40       -0.85      2.69 o 
   8   4   7       38.85       41.24      4.32 o 
   9   4   7        2.66        3.31      4.12 o 
  10   4   7        1.50        0.93      3.89 o 
  11   4   7        0.65        4.20      4.13 o 
  12   4   7        0.11        1.72      3.69 o 
 -11   5   7        0.04        1.70      4.81 o 
 -10   5   7        5.92       13.52      9.66 o 
  -9   5   7        1.97        3.54      4.03 o 
  -8   5   7        8.58        8.99      6.87 o 
  -7   5   7       18.45       33.65      9.57 o 
  -6   5   7       80.67       85.72     15.64 o 
  -5   5   7        9.23        6.41      2.82 o 
  -4   5   7       87.98       94.04     15.24 o 
  -3   5   7       26.23       25.25      2.83 o 
  -2   5   7       18.49       18.71      3.20 o 
  -1   5   7       80.99       86.79      6.79 o 
   0   5   7      113.37       95.18      9.75 o 
   1   5   7        4.12        3.33      2.18 o 
   2   5   7        0.36        2.27      1.80 o 
   3   5   7       16.73       19.94      5.01 o 
   4   5   7        1.42        0.69      3.26 o 
   5   5   7        0.15        1.19      3.83 o 
   6   5   7       11.86       14.35      4.61 o 
   7   5   7        7.17        9.45      3.36 o 
   8   5   7        4.11        2.90      4.29 o 
   9   5   7       14.50       10.50      4.70 o 
  -8   6   7        4.28        2.83      5.08 o 
  -7   6   7       16.99       27.99      6.27 o 
  -6   6   7        0.20        0.11      4.01 o 
  -5   6   7       21.04       27.70      5.78 o 
  -4   6   7       15.46       20.63      4.72 o 
  -3   6   7        0.19       -1.69      3.07 o 
  -2   6   7       39.46       41.53      6.17 o 
  -1   6   7       29.48       42.44      6.03 o 
   0   6   7        1.89        3.89      3.22 o 
   1   6   7        8.33        5.58      5.83 o 
   2   6   7       38.05       34.49      9.78 o 
   3   6   7        3.72        5.65      3.25 o 
   4   6   7       50.83       68.48      8.12 o 
   5   6   7        6.47        9.03      5.13 o 
   6   6   7        2.11        7.43      5.74 o 
 -17   0   8        5.88        2.32      7.19 o 
 -16   0   8       48.40       47.23      9.05 o 
 -15   0   8      159.95      123.93     11.56 o 
 -14   0   8      617.84      465.02     19.24 o 
 -13   0   8      104.97       76.75      8.30 o 
 -12   0   8      173.16      161.10     10.81 o 
 -11   0   8      337.10      316.88     13.79 o 
 -10   0   8      392.57      394.26     14.74 o 
  -9   0   8       79.73       61.71      6.27 o 
  -8   0   8     1169.90     1317.42     26.13 o 
  -7   0   8     1248.57     1270.62     23.54 o 
  -6   0   8      307.60      293.59     23.48 o 
  -5   0   8     1014.01     1139.66     37.59 o 
  -4   0   8     1792.98     1847.99    101.32 o 
  -3   0   8      576.93      574.48     44.65 o 
  -2   0   8     1104.96      994.49     13.22 o 
  -1   0   8      223.86      266.01     29.98 o 
   0   0   8       35.53       44.83      4.88 o 
   1   0   8      398.25      352.31     41.40 o 
   2   0   8      894.30     1099.04     20.20 o 
   3   0   8        3.06        4.00      3.07 o 
   4   0   8      401.36      467.68     15.11 o 
   5   0   8       17.03       33.01      5.22 o 
   6   0   8      121.07      163.23     10.40 o 
   7   0   8      164.26      153.99     10.17 o 
   8   0   8        7.14        8.99      3.36 o 
   9   0   8        7.92       13.57      3.89 o 
  10   0   8       24.05       35.27      5.45 o 
  11   0   8       32.57       41.89      5.98 o 
  12   0   8      140.72      150.51      9.99 o 
  13   0   8        1.43       -3.94      8.82 o 
  14   0   8       11.67       19.20     14.68 o 
 -16   1   8       25.22       16.96      7.72 o 
 -15   1   8        0.02        0.02      3.57 o 
 -14   1   8       15.56       12.36      3.92 o 
 -13   1   8        0.93        1.44      3.21 o 
 -12   1   8        0.58        1.71      3.19 o 
 -11   1   8       12.83       12.23      3.22 o 
 -10   1   8       19.73       19.84      3.54 o 
  -9   1   8       49.69       43.83      4.26 o 
  -8   1   8        0.56       -0.10      1.91 o 
  -7   1   8     1205.22     1529.27    217.83 o 
  -6   1   8       10.42       11.97      2.12 o 
  -5   1   8      125.00      123.89     15.35 o 
  -4   1   8        0.53       -0.05      0.93 o 
  -3   1   8      677.89      695.26     22.37 o 
  -2   1   8      581.98      543.05     45.68 o 
  -1   1   8      178.37      186.30     13.95 o 
   0   1   8      918.26      944.43     31.17 o 
   1   1   8      377.78      347.69      6.02 o 
   2   1   8       41.67       43.98      2.64 o 
   3   1   8       74.05       71.28      4.13 o 
   4   1   8      229.39      258.37      7.43 o 
   5   1   8      151.25      135.72      4.42 o 
   6   1   8       54.80       39.00      4.93 o 
   7   1   8        3.16        3.16      2.17 o 
   8   1   8       34.98       31.70      3.33 o 
   9   1   8       80.58       78.82      5.92 o 
  10   1   8       26.70       27.04      4.70 o 
  11   1   8        3.48        1.14      2.93 o 
  12   1   8       19.02       20.89      4.97 o 
  13   1   8        4.05        0.76      4.79 o 
  14   1   8        5.17        4.12     14.21 o 
 -16   2   8        0.25       -0.50      4.33 o 
 -15   2   8        0.14        1.23      3.89 o 
 -14   2   8        0.01       -0.25      3.40 o 
 -13   2   8        1.25       -1.51      2.99 o 
 -12   2   8        2.59       -1.46      2.93 o 
 -11   2   8        0.21       -1.93      2.83 o 
 -10   2   8        1.87        1.00      2.60 o 
  -9   2   8       33.13       38.03      3.71 o 
  -8   2   8       23.46       21.24      2.43 o 
  -7   2   8       13.32       14.06      2.27 o 
  -6   2   8        0.16        0.06      1.71 o 
  -5   2   8        1.07        3.56      1.39 o 
  -4   2   8      605.76      696.23     16.69 o 
  -3   2   8      952.16      997.71     62.99 o 
  -2   2   8     1569.45     1537.16     56.66 o 
  -1   2   8      679.20      537.38     30.98 o 
   0   2   8       44.46       55.53      3.64 o 
   1   2   8      235.19      250.87     12.19 o 
   2   2   8      556.23      544.20     25.80 o 
   3   2   8       21.52       20.79      2.19 o 
   4   2   8      203.87      182.30      6.22 o 
   5   2   8      225.61      227.16      7.21 o 
   6   2   8       57.18       51.24      4.10 o 
   7   2   8       46.07       40.52      3.84 o 
   8   2   8      328.43      325.09     39.51 o 
   9   2   8       53.41       56.62      5.24 o 
  10   2   8      138.72      126.95     11.12 o 
  11   2   8       12.87       12.24      5.48 o 
  12   2   8       36.80       47.91     12.62 o 
  13   2   8        6.11        8.96      5.40 o 
  14   2   8        1.57        8.53     21.11 o 
 -15   3   8        2.48        3.90      4.67 o 
 -14   3   8       10.57       15.02      4.84 o 
 -13   3   8       21.57       17.51      4.97 o 
 -12   3   8       12.15        9.13      4.08 o 
 -11   3   8       27.24       24.56      4.54 o 
 -10   3   8        9.86        5.40      2.46 o 
  -9   3   8      113.61      110.10      9.75 o 
  -8   3   8       15.64       15.25      2.56 o 
  -7   3   8       20.04       19.08      2.33 o 
  -6   3   8      117.73      114.45      4.08 o 
  -5   3   8      705.15      663.15     19.37 o 
  -4   3   8      148.04      139.84      8.60 o 
  -3   3   8       22.73       17.44      5.72 o 
  -2   3   8      403.09      340.59     29.02 o 
  -1   3   8      249.48      237.98     24.21 o 
   0   3   8      590.69      570.70     49.85 o 
   1   3   8      229.61      203.50     24.29 o 
   2   3   8        0.78        1.01      2.15 o 
   3   3   8       16.20       17.28      2.35 o 
   4   3   8        5.68        5.68      1.99 o 
   5   3   8       40.65       35.86      3.68 o 
   6   3   8        1.62        1.61      2.34 o 
   7   3   8        2.46        0.78      3.74 o 
   8   3   8       59.17       52.57      9.69 o 
   9   3   8       22.95       21.97      3.95 o 
  10   3   8       58.54       51.18      5.54 o 
  11   3   8       25.14       39.65      6.22 o 
  12   3   8        0.43        0.80      3.85 o 
  13   3   8        0.34        3.18      5.02 o 
 -13   4   8        3.21       13.98      7.71 o 
 -12   4   8        0.02       -0.70      5.63 o 
 -11   4   8        2.01        7.37      5.74 o 
 -10   4   8        3.93        1.28      3.25 o 
  -9   4   8        9.62       11.94      4.47 o 
  -8   4   8        4.00        8.36      2.90 o 
  -7   4   8       26.78       28.33      6.93 o 
  -6   4   8       49.37       60.20     12.45 o 
  -5   4   8      183.98      176.58     16.36 o 
  -4   4   8      128.46      109.69     12.05 o 
  -3   4   8       48.68       47.11      5.41 o 
  -2   4   8      139.36      131.50      9.10 o 
  -1   4   8        3.14        1.69      1.44 o 
   0   4   8       26.36       18.85      2.36 o 
   1   4   8        0.28        1.30      1.61 o 
   2   4   8      196.35      181.18      5.88 o 
   3   4   8       58.41       49.60      3.56 o 
   4   4   8       14.83       17.18      2.94 o 
   5   4   8       49.89       44.71      4.24 o 
   6   4   8       27.09       30.84      3.75 o 
   7   4   8        0.00       -0.38      2.32 o 
   8   4   8        6.39        8.11      2.67 o 
   9   4   8        2.21        3.66      2.69 o 
  10   4   8        4.69        2.26      3.42 o 
  11   4   8        0.12        1.15      5.05 o 
 -11   5   8       11.26       11.65     13.11 o 
 -10   5   8        0.07        0.40      3.74 o 
  -9   5   8       32.91       43.06     11.43 o 
  -8   5   8       12.51       14.02      4.99 o 
  -7   5   8        8.25        9.27      4.43 o 
  -6   5   8        5.05        4.16      3.03 o 
  -5   5   8       71.27       73.12     14.45 o 
  -4   5   8        8.49        9.96      2.87 o 
  -3   5   8       27.61       27.94      2.86 o 
  -2   5   8        4.68        4.91      2.42 o 
  -1   5   8       20.63       23.77      3.89 o 
   0   5   8       42.55       51.71      6.21 o 
   1   5   8        2.42        3.61      2.05 o 
   2   5   8       11.42       10.76      2.41 o 
   3   5   8       31.62       37.96      4.19 o 
   4   5   8       19.79       22.30      3.78 o 
   5   5   8        8.66        3.99      3.48 o 
   6   5   8       26.08       27.70      4.86 o 
   7   5   8       19.82       20.62      3.96 o 
   8   5   8        4.60        6.62      3.22 o 
   9   5   8        0.02        1.86      4.12 o 
  -7   6   8        0.37        0.99      5.51 o 
  -6   6   8        0.28        2.01      3.77 o 
  -5   6   8       29.54       52.65     10.44 o 
  -4   6   8        0.58       -0.03      3.36 o 
  -3   6   8        0.14        0.71      3.37 o 
  -2   6   8        9.18       10.20      3.68 o 
  -1   6   8        2.27        2.81      2.79 o 
   0   6   8        0.90        1.06      5.16 o 
   1   6   8        1.11       -0.20      3.06 o 
   2   6   8        0.48       -1.67      3.22 o 
   3   6   8        1.98       -0.70      5.27 o 
   4   6   8        0.09       -1.15      4.93 o 
   5   6   8        1.37        1.14      5.00 o 
 -16   1   9       10.90        5.81      4.49 o 
 -15   1   9        1.39        3.29      4.06 o 
 -14   1   9       15.52       12.45      4.08 o 
 -13   1   9       21.19       16.57      4.22 o 
 -12   1   9       65.04       68.04      5.96 o 
 -11   1   9        0.01       -2.46      2.97 o 
 -10   1   9        1.93        1.42      2.87 o 
  -9   1   9      133.09      122.85      7.87 o 
  -8   1   9        8.34        6.81      2.86 o 
  -7   1   9      302.56      390.85    111.09 o 
  -6   1   9       34.51       35.94      3.42 o 
  -5   1   9      155.55      149.50      7.93 o 
  -4   1   9       11.24       18.50      2.70 o 
  -3   1   9      707.82      687.55     38.69 o 
  -2   1   9        2.61        1.80      0.85 o 
  -1   1   9        3.38        7.36      1.13 o 
   0   1   9     2767.49     3107.43     49.88 o 
   1   1   9      529.15      522.55     18.53 o 
   2   1   9       52.62       36.00      2.74 o 
   3   1   9      568.12      698.46     11.97 o 
   4   1   9      156.09      162.52      6.34 o 
   5   1   9       40.95       38.20      3.80 o 
   6   1   9      265.05      250.58      6.55 o 
   7   1   9       45.27       43.89      8.53 o 
   8   1   9       15.69       15.48      3.16 o 
   9   1   9        0.29        0.57      2.66 o 
  10   1   9       13.52       17.67      5.39 o 
  11   1   9       48.41       45.54      5.11 o 
  12   1   9        1.69       -2.81      5.24 o 
  13   1   9        0.57        1.46      5.36 o 
  14   1   9        1.92        6.09     14.39 o 
 -16   2   9        0.84       -2.28      4.06 o 
 -15   2   9        0.75        1.49      3.87 o 
 -14   2   9        0.58       -1.34      3.55 o 
 -13   2   9        1.58        1.44      3.64 o 
 -12   2   9       69.33       67.76      5.90 o 
 -11   2   9       13.14       12.24      3.73 o 
 -10   2   9       11.28       11.77      3.43 o 
  -9   2   9        0.53       -1.03      2.73 o 
  -8   2   9        9.15        4.86      1.90 o 
  -7   2   9        1.14       -1.16      1.47 o 
  -6   2   9        0.21       -0.71      1.59 o 
  -5   2   9      302.41      303.95      6.75 o 
  -4   2   9      329.02      345.19     32.84 o 
  -3   2   9      192.77      196.00     11.32 o 
  -2   2   9      554.40      460.99     34.03 o 
  -1   2   9      105.70      101.66     12.28 o 
   0   2   9       22.83       23.40      1.95 o 
   1   2   9       16.55       13.39      2.08 o 
   2   2   9        0.37       -0.37      1.46 o 
   3   2   9      152.85      175.62      6.74 o 
   4   2   9       19.64       19.36      2.77 o 
   5   2   9       93.26       85.56      4.94 o 
   6   2   9        9.07        8.06      2.49 o 
   7   2   9      101.93       86.95      5.25 o 
   8   2   9       13.97       18.76      3.52 o 
   9   2   9        0.43       -0.85      3.01 o 
  10   2   9       12.03       12.34      4.45 o 
  11   2   9        2.57        3.05      3.57 o 
  12   2   9        1.08        2.48      4.24 o 
  13   2   9        1.36        3.89      5.04 o 
 -15   3   9        0.40       -3.75      4.31 o 
 -14   3   9       12.04        8.32      4.67 o 
 -13   3   9       20.72       18.26      4.37 o 
 -12   3   9        0.06       -0.86      3.16 o 
 -11   3   9        0.37        0.62      3.58 o 
 -10   3   9        6.15        3.76      3.07 o 
  -9   3   9        1.90        2.54      2.27 o 
  -8   3   9       32.60       29.49      4.99 o 
  -7   3   9        9.32        7.30      1.89 o 
  -6   3   9      233.97      216.91      7.50 o 
  -5   3   9       49.69       58.58      3.78 o 
  -4   3   9        6.29        3.22      1.70 o 
  -3   3   9        7.05        5.20      1.71 o 
  -2   3   9      219.59      224.10     32.54 o 
  -1   3   9       17.38       15.32      2.48 o 
   0   3   9       11.35       12.84      1.96 o 
   1   3   9        4.81        4.11      1.67 o 
   2   3   9       22.70       21.89      2.59 o 
   3   3   9       75.40       68.30      3.87 o 
   4   3   9        5.49        3.63      1.86 o 
   5   3   9        0.51        0.39      2.10 o 
   6   3   9       13.46        6.12      3.31 o 
   7   3   9        6.65        3.57      2.48 o 
   8   3   9      104.41       90.61      5.95 o 
   9   3   9        8.77        5.85      2.93 o 
  10   3   9       15.14       19.39      4.29 o 
  11   3   9       18.53       27.10      9.95 o 
  12   3   9       12.18       19.90      5.72 o 
 -13   4   9        4.71        2.78      6.73 o 
 -12   4   9        3.44        7.89      5.80 o 
 -11   4   9        6.45        9.36      4.98 o 
 -10   4   9       85.89       90.93     23.71 o 
  -9   4   9        5.48        8.31      4.79 o 
  -8   4   9      136.17      154.41     31.47 o 
  -7   4   9      249.82      238.28     35.81 o 
  -6   4   9       50.58       55.72     10.65 o 
  -5   4   9        8.04        9.55      2.44 o 
  -4   4   9      332.86      320.18      8.36 o 
  -3   4   9        7.73        6.83      1.90 o 
  -2   4   9       18.40       13.09      2.48 o 
  -1   4   9       56.95       56.32      7.34 o 
   0   4   9        3.37        1.70      1.70 o 
   1   4   9        0.54       -1.86      1.62 o 
   2   4   9        0.37        1.89      2.15 o 
   3   4   9       14.35       15.51      2.47 o 
   4   4   9        4.58        4.44      2.10 o 
   5   4   9       63.91       49.08     10.85 o 
   6   4   9       40.36       37.08      4.29 o 
   7   4   9       38.64       27.32      4.84 o 
   8   4   9        2.85        3.54      2.58 o 
   9   4   9       38.13       46.30      5.19 o 
  10   4   9        0.27       -2.61      3.25 o 
  11   4   9        1.14        5.48      6.09 o 
 -11   5   9        4.26       10.85     11.43 o 
 -10   5   9        3.70        8.89      4.93 o 
  -9   5   9       10.20        7.55      6.53 o 
  -8   5   9        1.65        4.31      3.71 o 
  -7   5   9        1.62        2.96      2.69 o 
  -6   5   9        7.62        9.73      3.01 o 
  -5   5   9        1.32       -1.99      2.35 o 
  -4   5   9        1.09        2.24      2.42 o 
  -3   5   9        4.18        4.54      2.20 o 
  -2   5   9       29.54       24.12      4.40 o 
  -1   5   9       58.85       69.32      8.39 o 
   0   5   9        1.13        0.29      2.00 o 
   1   5   9      109.13       99.56     15.55 o 
   2   5   9       52.14       74.42      5.17 o 
   3   5   9       51.37       63.13      4.80 o 
   4   5   9       26.91       31.24      4.15 o 
   5   5   9       10.45       13.39      3.86 o 
   6   5   9       49.10       54.10      5.66 o 
   7   5   9       15.93       14.91      3.81 o 
   8   5   9       24.39       27.99      4.43 o 
  -7   6   9        0.44        2.07      3.98 o 
  -6   6   9        1.99       11.12      4.48 o 
  -5   6   9        2.64       -0.68      3.68 o 
  -4   6   9        0.03       -0.13      3.22 o 
  -3   6   9        0.32        1.26      2.87 o 
  -2   6   9        0.51        0.75      2.48 o 
  -1   6   9        3.68        6.71      4.12 o 
   0   6   9        0.01       -1.59      2.62 o 
   1   6   9       14.90       18.65      4.12 o 
   2   6   9        0.79        0.90      4.91 o 
   3   6   9        5.87        1.63      4.90 o 
   4   6   9        0.10        3.34      4.52 o 
   5   6   9       26.93       33.53      6.15 o 
 -16   0  10        0.00       -0.23      4.47 o 
 -15   0  10       13.54       12.12      5.34 o 
 -14   0  10       51.95       52.17      7.49 o 
 -13   0  10       79.45       89.62      9.00 o 
 -12   0  10        0.85        2.26      4.18 o 
 -11   0  10      130.18      125.04      9.41 o 
 -10   0  10      272.79      220.03     11.63 o 
  -9   0  10       21.87       26.40      5.22 o 
  -8   0  10      130.98      129.25      9.00 o 
  -7   0  10       33.97       30.46      4.99 o 
  -6   0  10       95.69       98.22      3.11 o 
  -5   0  10       43.89       47.87      2.54 o 
  -4   0  10     1036.39     1101.92     40.03 o 
  -3   0  10      189.43      264.24      7.39 o 
  -2   0  10     1996.64     2190.38    127.00 o 
  -1   0  10      254.78      280.40     28.66 o 
   0   0  10       35.56       46.81      6.79 o 
   1   0  10      385.04      394.93     12.25 o 
   2   0  10      211.54      228.53     10.36 o 
   3   0  10        1.70        2.96      3.48 o 
   4   0  10      124.95      123.86      8.95 o 
   5   0  10      589.92      558.14     18.63 o 
   6   0  10      722.40      776.63     23.33 o 
   7   0  10       52.10       58.73      7.43 o 
   8   0  10       26.25       23.38      6.03 o 
   9   0  10       24.96       19.32      4.76 o 
  10   0  10       13.41       10.67      4.70 o 
  11   0  10      118.53      150.08     10.33 o 
  12   0  10        0.54        0.99      5.22 o 
  13   0  10        4.14        6.67     11.60 o 
  14   0  10       21.94       32.20     16.13 o 
 -16   1  10        0.17        1.90      3.93 o 
 -15   1  10       25.52       19.81      4.60 o 
 -14   1  10        0.40       -0.72      2.96 o 
 -13   1  10        4.56        4.48      3.40 o 
 -12   1  10       14.77       18.19      3.87 o 
 -11   1  10        1.59        1.23      2.74 o 
 -10   1  10       53.58       46.66      4.41 o 
  -9   1  10        0.42        2.06      2.52 o 
  -8   1  10      263.19      250.20      9.37 o 
  -7   1  10      347.33      306.13     45.53 o 
  -6   1  10       61.96       70.08      5.48 o 
  -5   1  10       51.10       50.93      2.08 o 
  -4   1  10       18.27       17.71      1.34 o 
  -3   1  10      354.55      344.81     18.44 o 
  -2   1  10      138.21      160.98      9.03 o 
  -1   1  10      211.30      233.23     10.05 o 
   0   1  10     1199.54     1320.54     23.52 o 
   1   1  10      792.61      949.91     54.35 o 
   2   1  10      361.60      367.20     17.83 o 
   3   1  10       24.39       31.73      7.72 o 
   4   1  10       27.97       36.23      3.77 o 
   5   1  10       68.86       68.47      4.96 o 
   6   1  10       76.07       71.20      3.97 o 
   7   1  10       11.46       10.09      2.57 o 
   8   1  10      127.37      139.99      6.31 o 
   9   1  10      119.91      117.93      6.19 o 
  10   1  10        1.30        2.99      3.28 o 
  11   1  10        6.67        6.25      4.14 o 
  12   1  10       27.60       32.11      5.08 o 
  13   1  10        9.05       12.80      6.08 o 
 -16   2  10        0.98        0.47      5.00 o 
 -15   2  10        8.28        5.87      4.74 o 
 -14   2  10        0.01       -0.48      3.65 o 
 -13   2  10       15.31       14.85      4.10 o 
 -12   2  10        3.17        6.35      3.56 o 
 -11   2  10        5.19        2.17      3.07 o 
 -10   2  10       39.57       40.68      4.57 o 
  -9   2  10       47.01       40.56      4.46 o 
  -8   2  10       57.80       59.84      3.83 o 
  -7   2  10        2.98        5.18      1.62 o 
  -6   2  10        8.14       10.19      3.42 o 
  -5   2  10      344.21      410.16     18.80 o 
  -4   2  10        7.07        5.80      1.32 o 
  -3   2  10      120.26       96.39      8.75 o 
  -2   2  10        0.67       -0.13      0.93 o 
  -1   2  10       71.01       50.90      2.54 o 
   0   2  10       45.40       38.18      2.34 o 
   1   2  10      117.57      121.27      4.26 o 
   2   2  10       36.17       41.13      3.41 o 
   3   2  10       67.03       60.75      3.58 o 
   4   2  10      155.32      148.49     11.94 o 
   5   2  10      180.08      156.19      6.92 o 
   6   2  10        8.10       10.14      2.87 o 
   7   2  10      214.58      171.87     12.87 o 
   8   2  10       10.19        6.20      3.25 o 
   9   2  10       96.79       86.98      6.46 o 
  10   2  10        0.00       -1.42      3.57 o 
  11   2  10      142.15      161.78     15.01 o 
  12   2  10       11.51       13.17      5.23 o 
  13   2  10       14.53       13.72      5.80 o 
 -15   3  10        0.39       -1.17      3.89 o 
 -14   3  10        1.15       -0.54      3.79 o 
 -13   3  10        0.11        1.27      3.77 o 
 -12   3  10        3.26        1.16      3.74 o 
 -11   3  10        4.96        4.93      3.44 o 
 -10   3  10        6.17        7.87      3.42 o 
  -9   3  10       35.45       37.07      3.05 o 
  -8   3  10        0.00       -1.81      1.71 o 
  -7   3  10       47.45       49.22      5.74 o 
  -6   3  10       65.71       68.15      4.21 o 
  -5   3  10      268.31      269.26      7.06 o 
  -4   3  10      161.58      165.01     18.53 o 
  -3   3  10       80.26       64.30     16.54 o 
  -2   3  10        0.34        0.90      1.40 o 
  -1   3  10       14.70       14.94      2.28 o 
   0   3  10       72.63       68.23      7.72 o 
   1   3  10       34.95       34.35      3.06 o 
   2   3  10        7.81        5.92      1.76 o 
   3   3  10       31.61       31.00      2.67 o 
   4   3  10       27.23       25.29      4.50 o 
   5   3  10       45.17       40.11      5.45 o 
   6   3  10        2.23        1.11      2.21 o 
   7   3  10       78.15       61.89      5.04 o 
   8   3  10       30.89       26.03      3.72 o 
   9   3  10        0.05        0.78      2.63 o 
  10   3  10       13.77       14.14      4.04 o 
  11   3  10       12.19       22.44      8.12 o 
  12   3  10        0.84       -0.29      4.93 o 
 -13   4  10        3.01        6.21      5.95 o 
 -12   4  10        1.41       -2.45      4.99 o 
 -11   4  10        9.26       10.20      5.23 o 
 -10   4  10        0.73        2.58      2.84 o 
  -9   4  10        2.88        7.78      3.28 o 
  -8   4  10        5.51        6.90      2.85 o 
  -7   4  10       21.58       24.39      5.89 o 
  -6   4  10       22.94       29.85      3.52 o 
  -5   4  10       13.46       15.66      2.80 o 
  -4   4  10       49.64       46.62      3.52 o 
  -3   4  10       12.21        8.08      1.91 o 
  -2   4  10       73.38       64.73      5.54 o 
  -1   4  10      147.57      115.08     13.79 o 
   0   4  10        4.84        4.97      1.88 o 
   1   4  10        5.33        6.01      2.90 o 
   2   4  10      213.20      197.14      8.20 o 
   3   4  10       34.81       32.80      3.25 o 
   4   4  10        1.37        0.56      2.18 o 
   5   4  10       67.81       65.62      8.30 o 
   6   4  10       31.04       22.48      3.69 o 
   7   4  10       31.43       27.25      3.53 o 
   8   4  10       15.82       12.66      3.45 o 
   9   4  10        8.17       10.87      3.41 o 
  10   4  10        0.87       -3.19      3.60 o 
 -11   5  10        0.17       10.09     10.61 o 
 -10   5  10        9.68       21.05      6.76 o 
  -9   5  10       20.44       30.24     16.68 o 
  -8   5  10        0.91        1.50      2.76 o 
  -7   5  10        5.04        5.16      2.92 o 
  -6   5  10       26.23       29.69      3.96 o 
  -5   5  10       11.36       13.94      3.18 o 
  -4   5  10        0.51        0.07      2.08 o 
  -3   5  10       25.97       21.20      2.72 o 
  -2   5  10        7.48        7.32      2.38 o 
  -1   5  10       13.14       11.83      2.37 o 
   0   5  10       81.00       79.96     12.29 o 
   1   5  10      109.31      124.52      8.61 o 
   2   5  10        3.23        6.31      2.84 o 
   3   5  10       59.63       70.96      5.01 o 
   4   5  10       46.74       51.34      4.54 o 
   5   5  10        7.20        5.39      3.83 o 
   6   5  10       34.22       35.32      4.88 o 
   7   5  10        1.74        0.99      3.16 o 
   8   5  10        1.50        3.47      2.65 o 
  -7   6  10        1.99       -0.56      4.11 o 
  -6   6  10        4.35        5.90      4.08 o 
  -5   6  10        1.31        1.48      3.38 o 
  -4   6  10        4.49        3.05      3.16 o 
  -3   6  10        0.01       -0.55      2.35 o 
  -2   6  10        0.70        1.74      2.78 o 
  -1   6  10       19.51       24.42      3.67 o 
   0   6  10        4.28        6.96      2.97 o 
   1   6  10        1.33        0.14      3.06 o 
   2   6  10        1.65        2.47      5.02 o 
   3   6  10        1.56        3.02      4.24 o 
   4   6  10        4.92        7.81      5.00 o 
 -16   1  11       12.72       13.07      4.31 o 
 -15   1  11       20.23       16.45      4.42 o 
 -14   1  11        1.86        2.07      3.10 o 
 -13   1  11       26.64       22.45      4.11 o 
 -12   1  11       32.54       34.43      4.58 o 
 -11   1  11        7.18        2.23      2.97 o 
 -10   1  11       66.74       64.04      5.17 o 
  -9   1  11       43.59       45.30      8.59 o 
  -8   1  11      164.04      152.07     23.48 o 
  -7   1  11       21.81       19.52      1.79 o 
  -6   1  11      136.25      140.21      8.00 o 
  -5   1  11        8.91        7.38      1.26 o 
  -4   1  11        0.17        0.88      1.09 o 
  -3   1  11        2.63       -0.23      0.90 o 
  -2   1  11      132.95      146.78     10.95 o 
  -1   1  11       59.97       59.55      2.30 o 
   0   1  11       76.52       66.33      2.48 o 
   1   1  11      132.78      183.82     13.16 o 
   2   1  11       32.11       45.52      3.29 o 
   3   1  11       99.01       87.86      5.03 o 
   4   1  11       73.64       80.29      5.16 o 
   5   1  11       19.48       17.25      3.56 o 
   6   1  11       39.06       36.73      4.50 o 
   7   1  11      186.32      172.01     15.57 o 
   8   1  11        0.71        0.79      3.62 o 
   9   1  11       11.78       15.32      4.82 o 
  10   1  11       58.53       77.02      6.03 o 
  11   1  11        0.26        1.14      3.77 o 
  12   1  11       23.24       27.83      5.05 o 
  13   1  11        1.02       -0.81      5.50 o 
 -15   2  11       11.37        8.04      4.68 o 
 -14   2  11        5.57        4.06      3.80 o 
 -13   2  11        8.20        7.86      3.83 o 
 -12   2  11       66.87       56.19      5.61 o 
 -11   2  11        0.52       -0.86      2.82 o 
 -10   2  11        0.91        1.73      2.79 o 
  -9   2  11       23.98       29.26      6.76 o 
  -8   2  11        0.69       -0.18      1.74 o 
  -7   2  11       70.73       75.75      8.39 o 
  -6   2  11        0.06        0.06      1.46 o 
  -5   2  11       22.89       21.45      2.44 o 
  -4   2  11      121.90      109.68     10.08 o 
  -3   2  11        2.98        0.97      1.04 o 
  -2   2  11      414.96      336.29     20.97 o 
  -1   2  11       20.35       19.44      1.95 o 
   0   2  11        5.84        6.62      1.56 o 
   1   2  11      163.97      143.13     17.76 o 
   2   2  11       25.88       30.34      2.58 o 
   3   2  11        8.78        9.53      2.03 o 
   4   2  11      175.44      169.89      9.12 o 
   5   2  11       41.92       35.05      3.79 o 
   6   2  11       27.63       20.39      3.53 o 
   7   2  11        0.23       -1.95      2.63 o 
   8   2  11       24.72       28.68      4.34 o 
   9   2  11        2.64        4.15      3.24 o 
  10   2  11       26.89       30.17      5.26 o 
  11   2  11        0.02        3.35      3.94 o 
  12   2  11        0.16        3.58      5.00 o 
 -14   3  11        2.36        0.92      4.29 o 
 -13   3  11        1.05        0.14      3.50 o 
 -12   3  11        1.88        1.26      3.28 o 
 -11   3  11       42.40       43.19      4.45 o 
 -10   3  11        0.43       -2.67      2.52 o 
  -9   3  11       42.90       51.53      4.33 o 
  -8   3  11        5.97        5.34      2.68 o 
  -7   3  11       36.79       35.36      3.53 o 
  -6   3  11       27.58       22.35      2.67 o 
  -5   3  11      190.39      187.46     17.52 o 
  -4   3  11       26.38       20.33      2.37 o 
  -3   3  11        0.97        0.81      1.32 o 
  -2   3  11        0.21       -1.23      1.20 o 
  -1   3  11       19.55       20.00      2.08 o 
   0   3  11        7.69        3.93      1.74 o 
   1   3  11      156.79      134.48      9.86 o 
   2   3  11       26.95       24.41      3.31 o 
   3   3  11       16.02        9.49      2.13 o 
   4   3  11        0.66        0.62      1.79 o 
   5   3  11        9.39        9.91      2.54 o 
   6   3  11       89.64       68.48      8.88 o 
   7   3  11      120.71       96.93      6.29 o 
   8   3  11        0.64        2.87      2.75 o 
   9   3  11       19.08       16.54      3.81 o 
  10   3  11        4.82        4.87      3.27 o 
  11   3  11        1.45        5.51      5.68 o 
 -13   4  11        7.75        7.11      6.79 o 
 -12   4  11        4.08        0.08      5.71 o 
 -11   4  11        1.92        4.44      4.79 o 
 -10   4  11        2.81       -0.31      4.50 o 
  -9   4  11       49.83       57.12     10.44 o 
  -8   4  11        0.62       -0.54      2.59 o 
  -7   4  11       71.31       70.97      4.91 o 
  -6   4  11      183.76      169.87      7.67 o 
  -5   4  11        3.89        4.96      1.98 o 
  -4   4  11        2.47        3.45      2.13 o 
  -3   4  11      219.98      220.34     34.49 o 
  -2   4  11       60.62       58.89      5.80 o 
  -1   4  11      510.91      460.37     22.17 o 
   0   4  11       68.68       60.42      6.44 o 
   1   4  11       52.59       52.50      6.93 o 
   2   4  11      148.00      136.28      9.51 o 
   3   4  11       25.58       26.70      3.04 o 
   4   4  11       29.61       30.86      3.50 o 
   5   4  11        0.40        0.26      2.37 o 
   6   4  11       40.07       34.22      5.48 o 
   7   4  11        1.17        5.12      2.73 o 
   8   4  11       18.82       20.11      7.08 o 
   9   4  11       13.93       11.37      3.33 o 
  10   4  11        1.54        2.67      4.35 o 
 -10   5  11        5.77        8.71      5.08 o 
  -9   5  11        6.71        9.45      3.34 o 
  -8   5  11        1.65        1.13      2.99 o 
  -7   5  11        3.03        0.94      2.73 o 
  -6   5  11        2.77        3.65      2.73 o 
  -5   5  11        4.90        5.10      2.39 o 
  -4   5  11        0.85        2.62      2.11 o 
  -3   5  11       21.54       22.36      3.45 o 
  -2   5  11       12.30       13.64      3.41 o 
  -1   5  11        0.97        0.83      1.94 o 
   0   5  11        9.98       11.87      2.90 o 
   1   5  11        9.28        6.80      2.73 o 
   2   5  11       14.76       13.80      2.88 o 
   3   5  11       50.51       46.13      4.29 o 
   4   5  11       51.35       54.92      4.51 o 
   5   5  11        2.98        4.61      3.16 o 
   6   5  11        3.41        1.14      3.06 o 
   7   5  11       22.21       18.85      3.90 o 
  -6   6  11        1.11        0.90      3.04 o 
  -5   6  11        7.20        8.27      3.24 o 
  -4   6  11        5.08        6.93      3.27 o 
  -3   6  11        0.22        0.94      2.67 o 
  -2   6  11       14.57       15.73      3.34 o 
  -1   6  11        0.19        1.90      2.82 o 
   0   6  11        7.63       10.88      4.48 o 
   1   6  11        2.71        8.00      3.74 o 
   2   6  11        0.33       -0.56      2.70 o 
   3   6  11        1.00        1.77      4.93 o 
 -16   0  12        0.08        1.22      5.22 o 
 -15   0  12       27.06       25.24      6.09 o 
 -14   0  12       35.87       29.18      6.09 o 
 -13   0  12       11.91        6.67      4.23 o 
 -12   0  12       38.51       32.03      6.27 o 
 -11   0  12       30.77       28.49      5.86 o 
 -10   0  12        0.91        0.81      3.65 o 
  -9   0  12      281.34      304.11      9.60 o 
  -8   0  12      539.08      574.48     13.83 o 
  -7   0  12       64.52       54.45      4.30 o 
  -6   0  12      312.81      350.32     16.48 o 
  -5   0  12       46.16       44.32      2.72 o 
  -4   0  12      612.16      658.86     27.92 o 
  -3   0  12      705.92      795.23     22.13 o 
  -2   0  12        8.02        5.75      1.71 o 
  -1   0  12     2561.99     3216.38    174.98 o 
   0   0  12       63.55       83.58      8.91 o 
   1   0  12      234.16      247.32     11.46 o 
   2   0  12       21.60       40.27      5.92 o 
   3   0  12        9.42        5.28      4.35 o 
   4   0  12      325.14      381.36     16.13 o 
   5   0  12     1249.34     1551.77     34.97 o 
   6   0  12       13.98       14.50      5.92 o 
   7   0  12      263.49      292.83     15.70 o 
   8   0  12      451.13      538.22     22.19 o 
   9   0  12        1.72        7.77      4.70 o 
  10   0  12       46.47       60.52      7.49 o 
  11   0  12       48.85       72.88      8.47 o 
  12   0  12        4.54        2.78      5.57 o 
  13   0  12        0.07       -1.16      7.60 o 
 -16   1  12       19.79       16.88      4.73 o 
 -15   1  12        1.89        1.06      3.54 o 
 -14   1  12       25.71       30.02      4.94 o 
 -13   1  12        0.03       -0.76      3.48 o 
 -12   1  12        2.30       -1.56      3.03 o 
 -11   1  12        0.94        0.51      2.65 o 
 -10   1  12        6.08        4.73      2.84 o 
  -9   1  12       40.62       44.31      5.57 o 
  -8   1  12       39.70       38.84      3.22 o 
  -7   1  12        0.21        0.24      1.51 o 
  -6   1  12        4.99        8.20      1.52 o 
  -5   1  12      179.95      177.88     33.85 o 
  -4   1  12      283.07      272.07      9.00 o 
  -3   1  12       48.66       52.02      5.36 o 
  -2   1  12       10.02       13.05      1.23 o 
  -1   1  12      149.73      162.50     10.30 o 
   0   1  12      673.27      740.81     19.69 o 
   1   1  12      108.20       95.00      6.44 o 
   2   1  12        3.01        3.03      1.97 o 
   3   1  12       44.89       50.90      4.49 o 
   4   1  12      158.80      173.89      7.54 o 
   5   1  12       14.43       17.61      3.73 o 
   6   1  12       86.81       97.46      6.73 o 
   7   1  12      345.39      399.74     14.69 o 
   8   1  12       57.23       66.95      6.50 o 
   9   1  12       60.41       67.13      6.76 o 
  10   1  12      245.04      274.62     10.18 o 
  11   1  12        2.01        7.60      4.13 o 
  12   1  12        4.08        6.09      4.40 o 
 -15   2  12        4.05        6.17      3.89 o 
 -14   2  12       38.04       31.73      7.46 o 
 -13   2  12        3.28        1.50      3.19 o 
 -12   2  12        0.08       -1.12      3.04 o 
 -11   2  12       83.68       83.24      9.26 o 
 -10   2  12        5.47        4.57      2.51 o 
  -9   2  12      121.11      114.84     17.33 o 
  -8   2  12       65.14       73.85      4.38 o 
  -7   2  12        0.27        0.51      1.71 o 
  -6   2  12        0.05       -0.31      1.04 o 
  -5   2  12       27.24       22.32      3.15 o 
  -4   2  12       21.55       20.22      1.74 o 
  -3   2  12      256.83      236.45      9.42 o 
  -2   2  12       18.12       17.29      1.84 o 
  -1   2  12       21.85       16.04      1.77 o 
   0   2  12       12.82       15.84      1.92 o 
   1   2  12        0.44        0.16      1.73 o 
   2   2  12        1.45        2.09      1.71 o 
   3   2  12        2.21        1.38      1.76 o 
   4   2  12        3.06        3.59      2.88 o 
   5   2  12       26.34       27.26      3.73 o 
   6   2  12        0.01       -2.54      2.76 o 
   7   2  12       64.97       54.55      5.23 o 
   8   2  12        4.58        4.60      3.33 o 
   9   2  12        2.21        1.50      3.42 o 
  10   2  12       13.76       15.87      4.20 o 
  11   2  12        3.90        1.54      3.78 o 
  12   2  12        2.36        8.19      5.97 o 
 -14   3  12        6.61        2.30      3.83 o 
 -13   3  12        3.70        4.97      3.53 o 
 -12   3  12        0.01        1.80      4.73 o 
 -11   3  12       57.79       70.80      7.61 o 
 -10   3  12        0.29        1.79      3.98 o 
  -9   3  12       14.38       26.16      5.17 o 
  -8   3  12       19.20       18.16      2.72 o 
  -7   3  12        0.31        0.57      2.24 o 
  -6   3  12       60.43       55.30      5.75 o 
  -5   3  12     1048.30      989.38     60.21 o 
  -4   3  12      223.32      212.09     22.00 o 
  -3   3  12       15.60        9.67      1.68 o 
  -2   3  12      305.28      236.70     31.48 o 
  -1   3  12        2.30        4.18      1.60 o 
   0   3  12       67.60       53.28      5.99 o 
   1   3  12      182.18      143.36     11.38 o 
   2   3  12        0.03       -0.89      1.60 o 
   3   3  12        1.36        0.03      1.74 o 
   4   3  12        5.90        3.17      1.95 o 
   5   3  12        0.17        0.87      2.18 o 
   6   3  12        0.89        0.92      2.60 o 
   7   3  12        9.55        7.93      2.83 o 
   8   3  12       26.70       19.37      6.76 o 
   9   3  12        5.07        5.78      3.19 o 
  10   3  12       15.25       11.79      3.92 o 
  11   3  12        5.13        4.00      4.70 o 
 -12   4  12       10.21       16.27      7.25 o 
 -11   4  12       13.60       26.80      6.51 o 
 -10   4  12        3.11        1.71      4.39 o 
  -9   4  12       21.58       32.41     12.36 o 
  -8   4  12        0.15       -0.99      2.41 o 
  -7   4  12       12.34       12.99      3.97 o 
  -6   4  12       12.01       11.31      2.79 o 
  -5   4  12        7.19        3.70      2.31 o 
  -4   4  12       68.93       57.61      5.92 o 
  -3   4  12      156.31      143.87     13.81 o 
  -2   4  12       25.24       22.72      2.35 o 
  -1   4  12      306.32      285.75     38.32 o 
   0   4  12      199.02      158.85     17.60 o 
   1   4  12       53.95       44.31      5.71 o 
   2   4  12      111.16      104.44      5.69 o 
   3   4  12       34.38       25.15      3.67 o 
   4   4  12       42.10       35.73      4.12 o 
   5   4  12      108.76       88.42     14.25 o 
   6   4  12        1.07        4.03      2.69 o 
   7   4  12       65.48       50.21      4.70 o 
   8   4  12        1.83        1.12      2.87 o 
   9   4  12        0.66        2.77      2.75 o 
 -10   5  12       17.00       20.36      8.70 o 
  -9   5  12       17.04       27.89      6.06 o 
  -8   5  12       28.51       27.63      8.27 o 
  -7   5  12       11.37       12.92      2.98 o 
  -6   5  12        3.77        3.74      2.17 o 
  -5   5  12        6.19        7.09      2.69 o 
  -4   5  12        0.88        1.51      2.06 o 
  -3   5  12        0.38       -0.24      1.78 o 
  -2   5  12        6.11        4.79      2.01 o 
  -1   5  12        6.91        6.78      2.78 o 
   0   5  12       21.07       25.72      4.19 o 
   1   5  12        1.85       -0.01      1.99 o 
   2   5  12        0.18        1.03      2.21 o 
   3   5  12        0.45        2.87      2.49 o 
   4   5  12        2.65        4.38      2.44 o 
   5   5  12        0.55        0.63      2.99 o 
   6   5  12        0.00       -0.24      3.15 o 
  -5   6  12        0.07        0.56      3.10 o 
  -4   6  12        0.31       -1.78      2.51 o 
  -3   6  12        0.15        2.18      2.57 o 
  -2   6  12        2.10        3.42      3.65 o 
  -1   6  12        3.98        5.50      3.19 o 
   0   6  12        0.07        0.04      3.19 o 
   1   6  12        3.21        7.02      3.19 o 
 -16   1  13        2.65        7.37      4.41 o 
 -15   1  13        0.55        1.45      3.80 o 
 -14   1  13       21.70       22.24      4.31 o 
 -13   1  13        0.06        1.07      2.99 o 
 -12   1  13       11.12       15.36      3.87 o 
 -11   1  13       52.71       51.28      5.10 o 
 -10   1  13        6.25        7.95      2.52 o 
  -9   1  13       12.26       11.85      3.34 o 
  -8   1  13       20.55       22.71      4.15 o 
  -7   1  13      109.21      121.81     14.08 o 
  -6   1  13      146.61      123.80      6.85 o 
  -5   1  13       80.01       65.74     13.33 o 
  -4   1  13       17.60       13.79      1.43 o 
  -3   1  13       73.17       72.79     13.13 o 
  -2   1  13        0.03       -0.21      0.95 o 
  -1   1  13      200.85      178.11      6.78 o 
   0   1  13      207.56      253.59      9.42 o 
   1   1  13      135.74      152.10     12.49 o 
   2   1  13       10.33       16.04      2.52 o 
   3   1  13      161.86      174.03      7.56 o 
   4   1  13       44.22       48.69      5.02 o 
   5   1  13        8.22        6.59      3.46 o 
   6   1  13      257.32      280.23     10.86 o 
   7   1  13        3.39        2.38      3.72 o 
   8   1  13       11.66       19.92      4.90 o 
   9   1  13        9.36       10.02      4.92 o 
  10   1  13       22.89       26.41      5.37 o 
  11   1  13       11.06        7.34      4.12 o 
  12   1  13        9.83       11.77      4.86 o 
 -15   2  13        0.17       -0.50      3.61 o 
 -14   2  13        0.02       -0.33      3.35 o 
 -13   2  13       18.51       12.45      3.79 o 
 -12   2  13        1.69        3.00      2.91 o 
 -11   2  13        2.32        2.45      2.66 o 
 -10   2  13        2.70        0.51      2.33 o 
  -9   2  13       26.92       32.78      4.96 o 
  -8   2  13       54.72       50.88      8.18 o 
  -7   2  13      136.89      130.27     13.10 o 
  -6   2  13        5.41        3.37      1.29 o 
  -5   2  13      319.76      285.04     44.00 o 
  -4   2  13      100.51       86.38     11.28 o 
  -3   2  13        1.11        0.41      1.17 o 
  -2   2  13        6.02        4.79      1.49 o 
  -1   2  13        4.21        4.31      1.51 o 
   0   2  13        2.93        1.63      1.56 o 
   1   2  13       56.14       55.92      5.68 o 
   2   2  13        6.38        7.01      2.13 o 
   3   2  13      107.97      106.32      4.88 o 
   4   2  13        0.71        1.21      3.19 o 
   5   2  13       51.67       37.26      6.12 o 
   6   2  13        5.08        1.65      2.93 o 
   7   2  13        2.38       -0.53      2.83 o 
   8   2  13        0.01       -0.94      3.01 o 
   9   2  13        0.22       -0.54      3.16 o 
  10   2  13       19.08       21.20      4.47 o 
  11   2  13        2.27        2.26      3.96 o 
 -14   3  13        0.93        1.81      6.28 o 
 -13   3  13        0.06        0.05      5.44 o 
 -12   3  13        1.00       -0.76      4.88 o 
 -11   3  13        0.12        1.40      4.36 o 
 -10   3  13       66.65       77.35      7.61 o 
  -9   3  13       16.61       20.29      6.00 o 
  -8   3  13       75.04       80.90      4.87 o 
  -7   3  13       34.74       39.14      3.72 o 
  -6   3  13        0.34        1.17      2.10 o 
  -5   3  13      233.05      125.32     47.44 o 
  -4   3  13      433.22      295.09     53.10 o 
  -3   3  13      471.26      299.30     45.54 o 
  -2   3  13      325.31      261.34     30.05 o 
  -1   3  13       10.52        6.75      1.81 o 
   0   3  13       22.40       23.18      3.40 o 
   1   3  13        2.42        0.93      1.67 o 
   2   3  13        0.49        0.54      1.61 o 
   3   3  13        0.05       -1.82      1.70 o 
   4   3  13       66.56       47.08     11.49 o 
   5   3  13       48.63       31.23      6.03 o 
   6   3  13        3.72        2.13      2.77 o 
   7   3  13        4.67        3.33      2.52 o 
   8   3  13        6.75        6.56      4.44 o 
   9   3  13        0.01       -1.73      2.70 o 
  10   3  13        4.01        2.86      3.23 o 
 -12   4  13        0.29        4.39      7.24 o 
 -11   4  13        0.00        0.29      5.72 o 
 -10   4  13        4.21        1.83      5.41 o 
  -9   4  13        2.82        5.62      2.33 o 
  -8   4  13        3.19        2.33      2.55 o 
  -7   4  13       43.89       45.69      4.27 o 
  -6   4  13        7.86        6.16      2.39 o 
  -5   4  13       29.27       30.95      3.10 o 
  -4   4  13        0.31       -1.06      1.80 o 
  -3   4  13       23.96       15.54      3.71 o 
  -2   4  13       33.24       30.01      4.10 o 
  -1   4  13        7.14        8.36      2.03 o 
   0   4  13       95.82       76.79      9.96 o 
   1   4  13        0.57        2.32      1.98 o 
   2   4  13        1.04       -0.39      1.78 o 
   3   4  13        0.26       -0.01      1.91 o 
   4   4  13        3.42        4.54      2.19 o 
   5   4  13        4.88        4.63      2.56 o 
   6   4  13       28.27       29.01      7.11 o 
   7   4  13        3.22        4.67      3.19 o 
   8   4  13       22.74       21.98      3.67 o 
  -9   5  13        8.68       10.36      2.74 o 
  -8   5  13        0.29        0.39      2.23 o 
  -7   5  13        0.56       -0.63      2.58 o 
  -6   5  13        8.65        8.81      4.70 o 
  -5   5  13        0.30        0.65      2.09 o 
  -4   5  13        0.04        0.09      2.08 o 
  -3   5  13        5.26        5.63      2.13 o 
  -2   5  13        7.86        8.70      3.03 o 
  -1   5  13        4.82        6.11      2.71 o 
   0   5  13       21.00       19.80      2.89 o 
   1   5  13       10.05        8.80      2.56 o 
   2   5  13        5.00        4.12      2.24 o 
   3   5  13       14.63       18.16      3.22 o 
   4   5  13        4.23        5.35      2.49 o 
   5   5  13        1.55        1.73      2.91 o 
   6   5  13        0.23        2.84      2.98 o 
  -2   6  13        0.87        0.23      3.78 o 
  -1   6  13        0.85        0.03      3.69 o 
 -16   0  14        1.08        0.52      4.58 o 
 -15   0  14        0.23        1.74      4.35 o 
 -14   0  14        6.80        8.06      4.41 o 
 -13   0  14        1.03        1.97      3.83 o 
 -12   0  14        1.17        2.38      4.81 o 
 -11   0  14        7.95        6.50      2.90 o 
 -10   0  14        2.57        5.39      2.78 o 
  -9   0  14       14.68       17.58      3.36 o 
  -8   0  14        0.29        1.51      2.67 o 
  -7   0  14      273.36      347.85     10.53 o 
  -6   0  14       24.22       25.41      3.66 o 
  -5   0  14        6.82        6.26      1.92 o 
  -4   0  14       64.67       44.98     20.61 o 
  -3   0  14      734.70      731.98     21.82 o 
  -2   0  14      628.33      688.67     44.29 o 
  -1   0  14      352.42      412.60     65.29 o 
   0   0  14        0.16       -2.10      1.86 o 
   1   0  14       56.82       63.67      7.14 o 
   2   0  14       37.21       37.83      6.73 o 
   3   0  14      355.83      435.89     18.46 o 
   4   0  14      826.48      908.75     26.14 o 
   5   0  14      778.34     1061.63     31.32 o 
   6   0  14     1190.39     1383.80     34.89 o 
   7   0  14      101.16      113.15     11.49 o 
   8   0  14      259.20      305.23     18.19 o 
   9   0  14      143.56      159.98      9.87 o 
  10   0  14        7.48        9.40      6.61 o 
  11   0  14       30.23       32.20      8.70 o 
  12   0  14        0.00        0.93      6.90 o 
 -15   1  14        0.02        1.22      3.04 o 
 -14   1  14        4.25        5.16      3.28 o 
 -13   1  14       29.36       33.64      4.72 o 
 -12   1  14        8.82       10.58      3.02 o 
 -11   1  14       78.17       78.17      5.11 o 
 -10   1  14        1.55        0.79      2.35 o 
  -9   1  14        0.05        2.17      2.28 o 
  -8   1  14        8.22        9.72      2.47 o 
  -7   1  14       35.21       42.26      3.40 o 
  -6   1  14        4.41        4.63      1.68 o 
  -5   1  14       94.29       84.37     10.80 o 
  -4   1  14      202.06      216.78      6.90 o 
  -3   1  14       25.17       23.46      1.54 o 
  -2   1  14        0.05       -0.44      1.02 o 
  -1   1  14        0.25        2.23      1.36 o 
   0   1  14       24.96       31.16      3.30 o 
   1   1  14       91.61       85.38      4.61 o 
   2   1  14        3.45        2.36      3.00 o 
   3   1  14       71.24       74.74      5.84 o 
   4   1  14      692.48      735.60     49.84 o 
   5   1  14      118.00      118.75      8.59 o 
   6   1  14       43.17       50.15      5.68 o 
   7   1  14       66.29       76.84      7.98 o 
   8   1  14        0.19       -3.04      3.73 o 
   9   1  14       20.72       19.77      5.53 o 
  10   1  14        1.60        0.71      3.79 o 
  11   1  14       19.52       31.55      5.29 o 
 -15   2  14       10.30       11.41      4.28 o 
 -14   2  14        3.13        0.71      3.42 o 
 -13   2  14        0.30        2.89      2.89 o 
 -12   2  14       48.21       53.19     14.74 o 
 -11   2  14       32.55       30.76      3.83 o 
 -10   2  14        5.58        6.86      2.98 o 
  -9   2  14       71.24       75.28      9.72 o 
  -8   2  14      100.43      106.86     12.13 o 
  -7   2  14      313.78      215.44     89.91 o 
  -6   2  14       51.12       38.49      9.63 o 
  -5   2  14       73.17       62.03     11.29 o 
  -4   2  14       57.78       47.27      2.60 o 
  -3   2  14        0.69        2.55      1.35 o 
  -2   2  14        1.20       -0.45      1.38 o 
  -1   2  14        3.49        2.20      1.48 o 
   0   2  14        7.83        3.13      1.48 o 
   1   2  14       20.54       15.62      2.34 o 
   2   2  14      167.03      144.17      9.66 o 
   3   2  14        2.35        1.09      2.23 o 
   4   2  14        0.93        0.99      2.63 o 
   5   2  14       21.81       20.59      3.84 o 
   6   2  14       25.23       22.77      7.51 o 
   7   2  14        7.08       11.00      3.68 o 
   8   2  14       37.32       31.67      6.79 o 
   9   2  14        0.01       -1.61      3.10 o 
  10   2  14        0.43        3.25      3.89 o 
  11   2  14        0.63        1.66      3.92 o 
 -14   3  14        0.86        2.43      7.18 o 
 -13   3  14       13.64       13.22      6.53 o 
 -12   3  14        9.43       18.02      5.84 o 
 -11   3  14        0.28        3.26      4.92 o 
 -10   3  14       17.46       19.69      5.28 o 
  -9   3  14        1.23        2.56      4.24 o 
  -8   3  14      152.67      161.23     11.76 o 
  -7   3  14        4.50        2.94      3.26 o 
  -6   3  14       59.87       32.56     17.13 o 
  -5   3  14      255.88      154.35     52.75 o 
  -4   3  14      169.69      102.69     38.74 o 
  -3   3  14      154.13      124.07     16.68 o 
  -2   3  14      375.79      301.70     27.76 o 
  -1   3  14       15.64       13.18      2.19 o 
   0   3  14        7.57        5.49      2.01 o 
   1   3  14      150.03      121.68     10.11 o 
   2   3  14       21.87       19.85      3.53 o 
   3   3  14       23.95       19.60      4.53 o 
   4   3  14       45.86       32.15      8.88 o 
   5   3  14        7.71        5.62      3.05 o 
   6   3  14        0.10       -1.75      2.29 o 
   7   3  14       12.06       10.09      2.88 o 
   8   3  14        2.00        2.55      2.76 o 
   9   3  14        0.56        2.54      3.34 o 
  10   3  14        5.07        4.15      3.47 o 
 -12   4  14       19.09       22.72      7.93 o 
 -11   4  14        4.56       13.13      7.28 o 
 -10   4  14        0.56        1.49      5.64 o 
  -9   4  14        1.99        1.26      4.73 o 
  -8   4  14        0.03        0.03      2.31 o 
  -7   4  14       29.08       30.38      3.71 o 
  -6   4  14        8.26        7.46      2.55 o 
  -5   4  14       21.75       19.95      3.31 o 
  -4   4  14       26.69       19.68      4.25 o 
  -3   4  14        2.26       -0.04      1.65 o 
  -2   4  14        0.07        0.03      1.64 o 
  -1   4  14        5.71        3.75      1.91 o 
   0   4  14        2.41        1.30      1.92 o 
   1   4  14        0.09        1.67      1.90 o 
   2   4  14        4.69        1.72      1.82 o 
   3   4  14        7.96        3.81      2.00 o 
   4   4  14       11.35        9.40      2.58 o 
   5   4  14        2.16        2.96      2.63 o 
   6   4  14       58.82       38.53      5.11 o 
   7   4  14        4.18        5.62      3.51 o 
   8   4  14        3.42        4.48      3.68 o 
  -9   5  14        3.18        3.07      3.09 o 
  -8   5  14        2.33        4.01      3.45 o 
  -7   5  14        2.48        1.66      2.40 o 
  -6   5  14        0.02       -1.79      1.94 o 
  -5   5  14        0.26       -0.12      2.13 o 
  -4   5  14       21.76       25.83      3.18 o 
  -3   5  14        7.03        5.73      2.34 o 
  -2   5  14        1.30        3.28      2.68 o 
  -1   5  14       10.31       10.60      2.58 o 
   0   5  14        1.55       -0.81      2.28 o 
   1   5  14        4.00        3.84      2.15 o 
   2   5  14        3.71        3.33      2.12 o 
   3   5  14        0.08       -0.25      2.31 o 
   4   5  14        6.16        9.54      3.82 o 
   5   5  14       28.66       27.90      6.64 o 
 -15   1  15       13.61       21.77      4.11 o 
 -14   1  15        7.11       15.59      3.32 o 
 -13   1  15        0.07       -0.27      2.58 o 
 -12   1  15       16.87       24.30      3.54 o 
 -11   1  15       11.71       16.98      3.39 o 
 -10   1  15       45.07       51.39      5.74 o 
  -9   1  15       35.07       44.71      4.02 o 
  -8   1  15        0.76        0.34      2.14 o 
  -7   1  15       33.80       33.36      3.35 o 
  -6   1  15        5.23        3.71      1.58 o 
  -5   1  15        0.17        0.96      1.54 o 
  -4   1  15      181.09      175.96      4.00 o 
  -3   1  15        1.47        1.50      1.20 o 
  -2   1  15      183.48      187.24     12.50 o 
  -1   1  15      191.63      181.43      7.59 o 
   0   1  15       13.01       27.54      2.43 o 
   1   1  15      224.05      208.66      6.54 o 
   2   1  15      215.81      215.39     12.76 o 
   3   1  15      219.94      268.79     10.90 o 
   4   1  15      187.19      220.11     22.98 o 
   5   1  15       60.97       60.97      6.23 o 
   6   1  15        2.49        5.03      3.98 o 
   7   1  15       24.53       34.32      5.58 o 
   8   1  15        2.43        1.92      3.89 o 
   9   1  15        4.53        5.44      7.77 o 
  10   1  15        0.12        1.60      4.45 o 
  11   1  15        0.59        1.30      6.03 o 
 -14   2  15       12.64       15.91      4.58 o 
 -13   2  15        5.12        5.62      3.31 o 
 -12   2  15       90.32      101.13     11.87 o 
 -11   2  15       44.83       53.13      6.27 o 
 -10   2  15        2.32        2.13      2.67 o 
  -9   2  15       47.10       57.63      6.38 o 
  -8   2  15       83.11       94.97     11.87 o 
  -7   2  15       78.62       61.69     24.74 o 
  -6   2  15      322.05      246.23     53.74 o 
  -5   2  15       58.45       44.77      9.54 o 
  -4   2  15        4.39        1.98      1.78 o 
  -3   2  15        0.76        0.85      1.48 o 
  -2   2  15       37.26       28.61      2.62 o 
  -1   2  15        0.16       -1.33      1.44 o 
   0   2  15       72.55       66.68      4.33 o 
   1   2  15        4.48        6.68      2.17 o 
   2   2  15       67.19       66.47      4.26 o 
   3   2  15        2.89        2.40      2.93 o 
   4   2  15       11.51        8.55      2.99 o 
   5   2  15        0.01       -0.39      2.85 o 
   6   2  15       11.40        8.39      3.63 o 
   7   2  15        4.41        2.26      3.27 o 
   8   2  15        3.64        2.49      3.41 o 
   9   2  15       25.88       31.81      5.31 o 
  10   2  15        2.69        2.06      4.09 o 
 -13   3  15        0.68        4.51      6.39 o 
 -12   3  15        0.07       -1.33      5.34 o 
 -11   3  15        2.88       -1.78      5.05 o 
 -10   3  15        0.08       -2.01      4.38 o 
  -9   3  15        0.00       -3.54      4.07 o 
  -8   3  15        8.46       10.67      4.23 o 
  -7   3  15       76.68       27.81     25.54 o 
  -6   3  15       33.53       16.51     10.14 o 
  -5   3  15        0.06       -0.13      1.44 o 
  -4   3  15       67.57       44.36     12.02 o 
  -3   3  15       60.58       49.84      8.22 o 
  -2   3  15       36.26       30.07      3.72 o 
  -1   3  15        6.68        5.28      1.76 o 
   0   3  15        5.73        3.88      1.85 o 
   1   3  15       16.54       16.41      2.49 o 
   2   3  15        0.00       -1.23      1.67 o 
   3   3  15       12.15       12.19      2.38 o 
   4   3  15       30.67       30.42      7.25 o 
   5   3  15       15.51       13.51      3.80 o 
   6   3  15        6.20        7.98      3.27 o 
   7   3  15       28.96       26.24      4.53 o 
   8   3  15        2.69        4.34      3.97 o 
   9   3  15        0.75       -0.02      3.51 o 
 -11   4  15        0.00       -0.35      6.68 o 
 -10   4  15        3.07       -0.60      5.82 o 
  -9   4  15        0.11        1.60      5.00 o 
  -8   4  15        1.56        0.29      2.56 o 
  -7   4  15        2.93        3.34      2.44 o 
  -6   4  15        1.32        0.78      1.26 o 
  -5   4  15        0.62        2.20      1.53 o 
  -4   4  15       12.61        8.62      1.88 o 
  -3   4  15       16.71       11.25      2.06 o 
  -2   4  15        3.22        2.94      1.68 o 
  -1   4  15       96.83       74.99     13.00 o 
   0   4  15       69.61       57.10     10.65 o 
   1   4  15        2.44        2.45      1.94 o 
   2   4  15        2.11        1.65      1.74 o 
   3   4  15       15.49       11.57      2.35 o 
   4   4  15        0.23        0.01      2.01 o 
   5   4  15        1.88        1.47      2.58 o 
   6   4  15        0.35        1.31      2.84 o 
   7   4  15        3.84        2.40      2.90 o 
  -8   5  15        3.96        5.95      3.13 o 
  -7   5  15        0.20       -1.22      2.22 o 
  -6   5  15        0.46        0.96      2.41 o 
  -5   5  15       11.57       11.28      2.69 o 
  -4   5  15        2.62        4.28      2.51 o 
  -3   5  15        5.35        4.03      2.60 o 
  -2   5  15        1.21        1.88      2.48 o 
  -1   5  15        1.76        3.09      2.39 o 
   0   5  15        8.14        8.22      2.59 o 
   1   5  15       10.52       10.35      2.43 o 
   2   5  15        4.24        2.96      2.01 o 
   3   5  15        0.04        2.06      2.60 o 
   4   5  15       14.15       14.70      3.61 o 
 -15   0  16        0.30        1.10      4.41 o 
 -14   0  16       31.84       40.96      7.37 o 
 -13   0  16        0.81       -0.81      4.52 o 
 -12   0  16        2.24        5.34      4.99 o 
 -11   0  16        0.23        3.89      4.23 o 
 -10   0  16        4.55        6.03      4.47 o 
  -9   0  16       10.79       12.47      3.94 o 
  -8   0  16       63.24       95.59      6.44 o 
  -7   0  16      196.62      252.85      9.18 o 
  -6   0  16       47.29       49.04      4.58 o 
  -5   0  16       73.95       76.72      3.93 o 
  -4   0  16       31.60       36.75      2.91 o 
  -3   0  16       24.87       18.49      2.35 o 
  -2   0  16      233.91      297.20     15.35 o 
  -1   0  16       18.59       19.70      2.64 o 
   0   0  16      190.06      189.55      7.96 o 
   1   0  16        8.74        9.57      5.57 o 
   2   0  16      403.25      497.52     20.44 o 
   3   0  16       80.93      106.58     10.62 o 
   4   0  16        1.75        4.23      6.61 o 
   5   0  16      194.36      287.78     18.07 o 
   6   0  16        3.20        5.16      5.92 o 
   7   0  16       10.19       16.07      7.08 o 
   8   0  16       10.44       13.46      6.38 o 
   9   0  16        0.82       -0.35      5.74 o 
  10   0  16        0.78       -3.89      5.57 o 
 -15   1  16        6.42        8.00      3.83 o 
 -14   1  16       14.69       15.77      3.65 o 
 -13   1  16       11.61       10.61      3.17 o 
 -12   1  16       10.96       14.65      3.33 o 
 -11   1  16       36.12       45.36      5.28 o 
 -10   1  16      136.03      165.96     11.29 o 
  -9   1  16       48.94       55.05      4.46 o 
  -8   1  16       26.86       30.92      3.60 o 
  -7   1  16       20.21       22.91      3.06 o 
  -6   1  16        5.76        7.04      1.76 o 
  -5   1  16       77.90       74.65      3.33 o 
  -4   1  16       38.95       40.48      2.31 o 
  -3   1  16       47.34       42.80      3.38 o 
  -2   1  16        0.77        1.05      1.28 o 
  -1   1  16       16.53       18.99      2.69 o 
   0   1  16       53.64       56.99      4.09 o 
   1   1  16       94.05       96.44      4.88 o 
   2   1  16      271.71      299.03     19.37 o 
   3   1  16       85.43       83.73      7.40 o 
   4   1  16      164.90      181.04     21.84 o 
   5   1  16      251.63      282.77     11.51 o 
   6   1  16        7.37        7.85      4.26 o 
   7   1  16       19.90       20.57      4.96 o 
   8   1  16        8.49       10.74      4.54 o 
   9   1  16        2.89        0.53      4.36 o 
  10   1  16        3.79       -2.13      4.54 o 
 -14   2  16        1.02        4.32      3.56 o 
 -13   2  16        2.41        2.98      3.21 o 
 -12   2  16       54.47       51.95      7.11 o 
 -11   2  16        8.28        7.76      3.23 o 
 -10   2  16        0.66       -0.79      3.48 o 
  -9   2  16      142.27      165.57      9.64 o 
  -8   2  16        9.65       14.13      5.37 o 
  -7   2  16       23.04       27.10      4.82 o 
  -6   2  16      885.52      671.30    127.68 o 
  -5   2  16       59.04       45.63      8.78 o 
  -4   2  16       28.96       23.45      3.27 o 
  -3   2  16      235.14      217.65     14.43 o 
  -2   2  16        9.89        7.88      1.81 o 
  -1   2  16      111.86       96.71      7.53 o 
   0   2  16      281.16      244.86     17.65 o 
   1   2  16       10.90       11.74      2.72 o 
   2   2  16      242.56      209.10     15.37 o 
   3   2  16        5.18        5.88      3.06 o 
   4   2  16       48.51       52.07     14.07 o 
   5   2  16       23.07       24.07      4.22 o 
   6   2  16        6.54        6.12      3.51 o 
   7   2  16        2.09        2.91      3.14 o 
   8   2  16       16.20       15.64      8.41 o 
   9   2  16        1.33        4.44      3.91 o 
 -13   3  16        0.93        2.14      6.95 o 
 -12   3  16        0.47        0.80      6.19 o 
 -11   3  16        0.92       -2.66      5.14 o 
 -10   3  16        0.11       -0.20      4.93 o 
  -9   3  16        4.80        6.18      4.67 o 
  -8   3  16        0.68        1.64      3.59 o 
  -7   3  16       15.65        5.60      4.38 o 
  -6   3  16      103.80       56.15     32.17 o 
  -5   3  16       91.17       53.47     21.82 o 
  -4   3  16        6.62        5.16      2.24 o 
  -3   3  16       23.43       20.01      3.82 o 
  -2   3  16        9.65       10.61      1.89 o 
  -1   3  16        2.92        1.67      1.58 o 
   0   3  16       11.79       11.56      2.33 o 
   1   3  16       42.69       32.26      5.88 o 
   2   3  16       36.72       33.85      5.52 o 
   3   3  16       30.34       27.77      3.70 o 
   4   3  16        0.00        0.56      2.89 o 
   5   3  16       26.86       20.70      6.82 o 
   6   3  16        0.00       -0.05      2.75 o 
   7   3  16       10.44       11.19      4.64 o 
   8   3  16        0.88        0.54      3.01 o 
 -11   4  16        4.22        4.79      7.51 o 
 -10   4  16        6.61       12.27      6.40 o 
  -9   4  16        1.07       -1.67      5.66 o 
  -8   4  16        1.88        0.51      1.25 o 
  -7   4  16       12.54        4.38      6.17 o 
  -6   4  16       17.68        9.30      6.29 o 
  -5   4  16       12.32        5.97      2.57 o 
  -4   4  16       10.61        8.39      2.39 o 
  -3   4  16        1.90        0.34      1.50 o 
  -2   4  16       12.87        7.99      1.97 o 
  -1   4  16        4.38        4.59      1.94 o 
   0   4  16        1.16        1.76      1.70 o 
   1   4  16        2.50        1.50      1.83 o 
   2   4  16        2.17        1.79      1.84 o 
   3   4  16        3.63        1.54      1.61 o 
   4   4  16        1.26        0.29      2.02 o 
   5   4  16        6.97        6.50      5.80 o 
   6   4  16        3.81        3.01      3.00 o 
  -7   5  16        4.72        3.47      2.35 o 
  -6   5  16        1.99        3.30      2.30 o 
  -5   5  16        3.52        4.45      2.49 o 
  -4   5  16        3.12        2.13      2.08 o 
  -3   5  16        2.28        2.85      2.44 o 
  -2   5  16        6.74        5.33      2.58 o 
  -1   5  16        4.02        0.80      2.59 o 
   0   5  16        0.00       -0.79      2.06 o 
   1   5  16        0.37        2.07      1.87 o 
   2   5  16        1.52        3.30      2.24 o 
 -14   1  17        9.25        9.71      3.78 o 
 -13   1  17       29.21       34.54      5.48 o 
 -12   1  17       16.21       16.55      3.54 o 
 -11   1  17       46.26       55.00      5.34 o 
 -10   1  17       12.30       17.06      3.42 o 
  -9   1  17       13.63       18.53      3.51 o 
  -8   1  17      171.28      198.43      7.35 o 
  -7   1  17        6.26        8.36      5.19 o 
  -6   1  17       20.12       26.89      7.89 o 
  -5   1  17       26.47       29.50      2.44 o 
  -4   1  17        0.21       -0.82      1.28 o 
  -3   1  17       63.12       61.88      2.74 o 
  -2   1  17       74.43       63.54      4.04 o 
  -1   1  17       49.11       42.72      3.08 o 
   0   1  17        4.55        4.21      2.53 o 
   1   1  17       10.66       15.93      3.03 o 
   2   1  17       34.93       51.74      9.05 o 
   3   1  17       90.89      103.27      7.72 o 
   4   1  17       36.99       45.78      5.89 o 
   5   1  17        4.43        4.17      4.19 o 
   6   1  17       18.64       17.23      5.08 o 
   7   1  17        2.27        0.93      3.51 o 
   8   1  17        1.58       -0.77      4.11 o 
   9   1  17        1.34        1.42      4.62 o 
 -13   2  17        1.86        3.22      3.34 o 
 -12   2  17        1.08        0.52      4.10 o 
 -11   2  17        8.09        7.90      4.37 o 
 -10   2  17       14.44       20.34      4.96 o 
  -9   2  17       15.22       17.60      4.44 o 
  -8   2  17       49.54       50.06      5.91 o 
  -7   2  17       55.26       56.92      5.76 o 
  -6   2  17        0.07        4.72      2.07 o 
  -5   2  17       24.26       18.78      3.32 o 
  -4   2  17        1.96        0.70      1.86 o 
  -3   2  17       25.91       23.00      2.43 o 
  -2   2  17       20.63       16.72      2.18 o 
  -1   2  17      100.84       94.11      4.27 o 
   0   2  17       29.86       37.35      3.64 o 
   1   2  17       25.38       29.89      3.32 o 
   2   2  17       10.29       12.04      2.75 o 
   3   2  17       12.75       10.98      3.40 o 
   4   2  17       18.64       23.09      4.30 o 
   5   2  17        0.20       -1.37      2.85 o 
   6   2  17        0.33        1.58      3.13 o 
   7   2  17        5.45        4.47      3.76 o 
   8   2  17        0.16       -0.03      3.29 o 
   9   2  17        0.17       -1.13      4.12 o 
 -12   3  17        0.52       -0.23      5.86 o 
 -11   3  17        1.15       -1.01      5.76 o 
 -10   3  17        0.39        0.22      4.97 o 
  -9   3  17        7.92        8.22      5.22 o 
  -8   3  17        1.99        1.05      4.22 o 
  -7   3  17       28.21       12.03     10.44 o 
  -6   3  17        0.42        1.76      1.42 o 
  -5   3  17       16.24       11.34      3.30 o 
  -4   3  17      217.97      136.56     47.57 o 
  -3   3  17        7.45        7.24      2.04 o 
  -2   3  17      116.75       99.51     14.09 o 
  -1   3  17        0.19        0.02      1.83 o 
   0   3  17        6.61        8.82      2.07 o 
   1   3  17       12.22       11.56      2.29 o 
   2   3  17       18.25       17.19      4.15 o 
   3   3  17       21.40       22.39      3.16 o 
   4   3  17       15.47       17.55      9.83 o 
   5   3  17       32.29       25.62     16.10 o 
   6   3  17        5.41        6.02      3.40 o 
   7   3  17        4.27        4.16      3.44 o 
 -10   4  17        0.80        0.74      6.55 o 
  -9   4  17        0.75       -0.39      5.57 o 
  -8   4  17        2.92        4.82      5.43 o 
  -7   4  17        0.58        0.08      1.24 o 
  -6   4  17       24.74       11.66     10.15 o 
  -5   4  17       46.47       26.91     16.66 o 
  -4   4  17        0.53        0.53      1.42 o 
  -3   4  17       18.58       12.10      3.26 o 
  -2   4  17       10.01        7.20      2.11 o 
  -1   4  17       18.95       14.78      2.28 o 
   0   4  17        2.33        1.15      1.69 o 
   1   4  17        2.50        1.92      2.01 o 
   2   4  17        3.70        2.46      1.95 o 
   3   4  17        3.23        4.15      2.75 o 
   4   4  17        0.00       -0.83      2.12 o 
   5   4  17        0.50       -1.35      3.94 o 
  -5   5  17        1.40        1.40      2.00 o 
  -4   5  17        1.31        1.71      2.35 o 
  -3   5  17        1.25        2.95      2.32 o 
  -2   5  17        1.39        2.21      2.48 o 
  -1   5  17        0.16       -1.62      2.36 o 
   0   5  17        0.90       -0.09      2.26 o 
   1   5  17        0.09        0.45      2.14 o 
 -14   0  18       31.27       36.67      7.60 o 
 -13   0  18        0.82        5.63      4.64 o 
 -12   0  18       55.16       75.20      9.92 o 
 -11   0  18        2.15        3.71      5.05 o 
 -10   0  18       29.53       31.68      6.85 o 
  -9   0  18       44.32       63.07      8.18 o 
  -8   0  18      155.46      189.92     13.07 o 
  -7   0  18        4.93        7.25      4.35 o 
  -6   0  18       34.52       50.36      4.82 o 
  -5   0  18       62.77       81.83      6.85 o 
  -4   0  18       22.83       17.75      2.61 o 
  -3   0  18        6.23        7.37      2.14 o 
  -2   0  18        2.41        2.76      2.04 o 
  -1   0  18       16.93       16.45      2.52 o 
   0   0  18        4.17        4.29      6.38 o 
   1   0  18       29.24       45.02      8.24 o 
   2   0  18      315.84      441.64     19.83 o 
   3   0  18      106.77      131.50     12.77 o 
   4   0  18      191.85      277.18     18.53 o 
   5   0  18        0.04        0.41      7.08 o 
   6   0  18        0.82       -2.73      5.51 o 
   7   0  18        6.20        2.03      5.63 o 
   8   0  18        2.50        0.35      6.15 o 
   9   0  18        5.84       14.85      8.12 o 
 -14   1  18        4.73        8.09      5.57 o 
 -13   1  18       17.27       29.24      6.53 o 
 -12   1  18        1.29        3.07      3.00 o 
 -11   1  18        7.22       14.69      8.44 o 
 -10   1  18        0.05       -0.75      2.90 o 
  -9   1  18      125.08      149.23      8.83 o 
  -8   1  18       52.28       69.24      4.95 o 
  -7   1  18        5.74        8.25      2.67 o 
  -6   1  18        9.92        9.76      2.49 o 
  -5   1  18       96.87       89.56      6.70 o 
  -4   1  18       13.16       10.46      2.27 o 
  -3   1  18        2.84        1.74      1.82 o 
  -2   1  18      231.11      218.89     13.63 o 
  -1   1  18      101.93       92.23      4.17 o 
   0   1  18        9.26        7.22      2.81 o 
   1   1  18       10.68        9.29      2.89 o 
   2   1  18       32.48       38.49      7.19 o 
   3   1  18        0.46       -0.32      3.86 o 
   4   1  18       56.33       56.14      6.49 o 
   5   1  18       14.96       18.80      4.94 o 
   6   1  18       13.81       11.15      5.10 o 
   7   1  18        3.82        0.32      3.51 o 
   8   1  18        0.03       -2.73      4.18 o 
   9   1  18        1.06        2.47      4.74 o 
 -13   2  18        1.10        0.53      4.70 o 
 -12   2  18        4.75        4.70      4.49 o 
 -11   2  18        3.83        3.64      4.21 o 
 -10   2  18        1.13        3.63      3.92 o 
  -9   2  18        8.64       10.72      4.15 o 
  -8   2  18        6.73        8.52      3.86 o 
  -7   2  18       63.13       74.57      6.99 o 
  -6   2  18       53.78       40.04     10.22 o 
  -5   2  18      124.46       96.56     18.26 o 
  -4   2  18       25.48       23.62      5.59 o 
  -3   2  18       29.63       23.32      2.82 o 
  -2   2  18      108.37       89.94      7.70 o 
  -1   2  18       57.53       60.86      3.69 o 
   0   2  18      105.88       90.53      6.03 o 
   1   2  18      238.59      196.96     15.22 o 
   2   2  18        1.59        1.35      2.38 o 
   3   2  18      166.28      164.53     28.66 o 
   4   2  18       36.66       39.49      4.93 o 
   5   2  18        1.22        1.30      3.40 o 
   6   2  18       11.65       14.90      4.22 o 
   7   2  18        7.49        6.58      4.37 o 
   8   2  18        0.39       -1.49      3.53 o 
 -11   3  18        0.11        4.47      6.23 o 
 -10   3  18        7.85       11.21      6.25 o 
  -9   3  18       21.55       32.59      6.09 o 
  -8   3  18        1.80       -1.57      3.95 o 
  -7   3  18       22.94       25.04      4.89 o 
  -6   3  18        2.20        3.91      1.85 o 
  -5   3  18       35.97       25.03      9.13 o 
  -4   3  18        2.67        3.85      1.87 o 
  -3   3  18        1.71        0.61      1.82 o 
  -2   3  18        0.04       -0.82      1.58 o 
  -1   3  18       13.39        8.88      2.06 o 
   0   3  18       84.48       70.10     15.70 o 
   1   3  18        4.78        7.14      2.41 o 
   2   3  18        7.51        7.32      2.77 o 
   3   3  18        3.72        2.98      3.30 o 
   4   3  18        6.09        2.76      2.45 o 
   5   3  18       13.25       15.43     13.95 o 
   6   3  18        0.60        0.06      3.39 o 
  -9   4  18        5.46        3.53      6.20 o 
  -8   4  18        6.05       10.28      5.53 o 
  -7   4  18        2.66        0.79      0.63 o 
  -6   4  18        1.15        0.91      1.06 o 
  -5   4  18        0.89        1.58      2.42 o 
  -4   4  18        0.01        0.32      1.80 o 
  -3   4  18        0.58        0.02      1.48 o 
  -2   4  18        0.41        0.88      1.67 o 
  -1   4  18       25.64       21.13      4.47 o 
   0   4  18        2.00        2.07      2.44 o 
   1   4  18        2.67        4.18      1.98 o 
   2   4  18        9.77        7.34      3.79 o 
   3   4  18        1.19        1.80      1.88 o 
   4   4  18        1.02        1.59      2.92 o 
 -13   1  19        6.16        5.96      3.55 o 
 -12   1  19        1.96        1.11      3.15 o 
 -11   1  19        0.05        0.36      3.06 o 
 -10   1  19        0.22       -2.08      2.80 o 
  -9   1  19        7.77        9.43      3.15 o 
  -8   1  19        3.68        4.21      3.09 o 
  -7   1  19      102.22      113.90      5.77 o 
  -6   1  19       11.96       20.02      4.24 o 
  -5   1  19       39.55       38.91      4.51 o 
  -4   1  19        8.38        5.80      2.44 o 
  -3   1  19       10.16       11.69      2.32 o 
  -2   1  19       30.99       27.22      2.89 o 
  -1   1  19       25.70       16.99      2.58 o 
   0   1  19        0.08       -3.01      2.42 o 
   1   1  19        0.62        2.04      3.37 o 
   2   1  19       97.39      112.95      7.82 o 
   3   1  19       11.66       14.79      4.89 o 
   4   1  19       17.30       24.89      5.77 o 
   5   1  19        4.37        7.62      5.41 o 
   6   1  19       11.81       17.31      5.28 o 
   7   1  19        3.89        6.37      4.49 o 
   8   1  19        1.82        5.21      5.06 o 
 -12   2  19        0.93        5.08      5.18 o 
 -11   2  19       12.35       19.15      5.36 o 
 -10   2  19        0.02       -0.95      3.64 o 
  -9   2  19        1.59        4.82      3.79 o 
  -8   2  19       20.85       21.94      4.45 o 
  -7   2  19        6.87        5.95      3.83 o 
  -6   2  19      118.48      132.35      8.30 o 
  -5   2  19       12.39        9.90      2.39 o 
  -4   2  19       23.29       23.86      4.56 o 
  -3   2  19        2.70        1.43      1.99 o 
  -2   2  19        4.34        3.55      2.02 o 
  -1   2  19        1.76        3.16      2.48 o 
   0   2  19        6.97        8.31      2.51 o 
   1   2  19        0.93        1.37      2.43 o 
   2   2  19        3.65        5.88      3.40 o 
   3   2  19        1.86        0.84      3.51 o 
   4   2  19        0.25       -0.62      4.23 o 
   5   2  19        4.00        6.05      3.48 o 
   6   2  19        5.81        5.02      3.98 o 
   7   2  19        6.22        8.76      4.64 o 
 -11   3  19        1.12        0.43      6.31 o 
 -10   3  19       14.77       24.13      6.47 o 
  -9   3  19        3.06        1.50      4.90 o 
  -8   3  19        6.96        9.51      4.37 o 
  -7   3  19       69.19       82.40      8.97 o 
  -6   3  19       15.08       10.44      4.61 o 
  -5   3  19        3.01        3.04      1.78 o 
  -4   3  19       18.09       10.26      3.93 o 
  -3   3  19       27.77       21.11      5.68 o 
  -2   3  19        1.25        0.76      1.63 o 
  -1   3  19        9.81        7.36      2.15 o 
   0   3  19       16.54       14.84      5.17 o 
   1   3  19        0.05        0.95      2.51 o 
   2   3  19        0.14       -0.81      2.71 o 
   3   3  19        0.93        1.31      3.32 o 
   4   3  19        5.14        6.37      5.89 o 
   5   3  19        3.33        5.77      4.38 o 
  -8   4  19        0.41        3.31      5.78 o 
  -7   4  19        6.39        1.54      3.19 o 
  -6   4  19        6.70        3.45      3.53 o 
  -5   4  19        9.68        6.47      4.55 o 
  -4   4  19        1.24       -1.25      1.49 o 
  -3   4  19        6.63        6.27      3.09 o 
  -2   4  19        7.63        3.44      2.20 o 
  -1   4  19        5.81        4.20      2.10 o 
   0   4  19        3.80        3.41      1.92 o 
   1   4  19        2.97        3.61      2.13 o 
   2   4  19        0.76        0.04      2.28 o 
   3   4  19        0.02        1.37      2.47 o 
 -13   0  20       25.20       33.42      7.89 o 
 -12   0  20        0.22        2.61      5.39 o 
 -11   0  20       48.81       50.37      8.36 o 
 -10   0  20       12.88       10.85      5.63 o 
  -9   0  20       98.64      108.49     11.26 o 
  -8   0  20       22.22       25.87      6.44 o 
  -7   0  20        0.06       -0.81      4.64 o 
  -6   0  20      202.07      199.58     12.26 o 
  -5   0  20       91.15       83.82      7.66 o 
  -4   0  20       11.44        9.57      3.94 o 
  -3   0  20       23.86       20.10      2.92 o 
  -2   0  20        2.16        2.68      2.52 o 
  -1   0  20       22.13       18.85      6.38 o 
   0   0  20        1.10        3.25      5.39 o 
   1   0  20      182.26      224.05     15.22 o 
   2   0  20        0.72        6.38      7.71 o 
   3   0  20       58.34       81.82     12.88 o 
   4   0  20       10.71       15.43      8.41 o 
   5   0  20        6.53        6.79      9.34 o 
   6   0  20        0.06       -2.96      8.35 o 
   7   0  20        0.02        5.05      6.79 o 
 -12   1  20        8.05       12.14      4.33 o 
 -11   1  20        0.95        2.47      3.46 o 
 -10   1  20       31.42       39.53      5.38 o 
  -9   1  20       11.89       14.42      3.48 o 
  -8   1  20      104.62      136.45     13.44 o 
  -7   1  20       18.35       21.16      4.64 o 
  -6   1  20        2.69       -0.65      3.15 o 
  -5   1  20       27.47       35.09      4.79 o 
  -4   1  20       44.48       47.14      4.34 o 
  -3   1  20       46.79       48.08      3.36 o 
  -2   1  20       88.08       93.49      4.37 o 
  -1   1  20       19.60       22.06      3.49 o 
   0   1  20       41.13       44.78      4.23 o 
   1   1  20        6.35        6.18      4.07 o 
   2   1  20        5.29        6.90      4.50 o 
   3   1  20        8.61       13.77      5.35 o 
   4   1  20        0.61       -1.77      4.87 o 
   5   1  20        0.06        1.16      6.05 o 
   6   1  20        1.01       -0.41      4.84 o 
   7   1  20        0.15       -4.37      5.38 o 
 -12   2  20        8.22        9.96      5.53 o 
 -11   2  20        4.64        6.98      5.33 o 
 -10   2  20        0.00        2.35      4.16 o 
  -9   2  20        9.79       10.58      4.28 o 
  -8   2  20       29.47       35.14      5.57 o 
  -7   2  20       33.74       34.06      5.20 o 
  -6   2  20        0.22        1.84      3.18 o 
  -5   2  20        0.66        0.04      2.00 o 
  -4   2  20        0.41       -0.28      2.04 o 
  -3   2  20       36.27       40.14      3.98 o 
  -2   2  20        0.27        0.80      1.80 o 
  -1   2  20        3.16        3.13      2.21 o 
   0   2  20       33.43       28.06      3.35 o 
   1   2  20        8.22        6.07      2.85 o 
   2   2  20       18.97       21.88      4.42 o 
   3   2  20       15.06       16.19      4.65 o 
   4   2  20        0.01       -1.48      4.22 o 
   5   2  20        3.24        6.56      4.07 o 
   6   2  20        1.30        2.75      4.40 o 
 -10   3  20        2.51        3.22      5.60 o 
  -9   3  20        0.36        5.07      4.89 o 
  -8   3  20        2.72        4.22      4.20 o 
  -7   3  20        2.01        4.62      3.76 o 
  -6   3  20       14.77        7.95      4.91 o 
  -5   3  20        1.49        0.65      1.54 o 
  -4   3  20        4.02        1.48      1.81 o 
  -3   3  20        2.53        0.65      1.75 o 
  -2   3  20        0.01        0.01      1.71 o 
  -1   3  20       12.96       13.72      4.61 o 
   0   3  20       41.49       34.55      6.65 o 
   1   3  20       10.11        8.26      2.99 o 
   2   3  20        5.20        6.88      3.44 o 
   3   3  20        0.52        0.48      3.92 o 
   4   3  20       22.88       23.83      4.41 o 
  -6   4  20        7.72        3.92      6.02 o 
  -5   4  20        0.27       -0.25      1.39 o 
  -4   4  20        5.78        3.43      1.76 o 
  -3   4  20        4.95        3.40      1.93 o 
  -2   4  20       23.66       16.54      5.22 o 
  -1   4  20       18.01       13.65      2.89 o 
   0   4  20        3.00        3.48      2.03 o 
   1   4  20       24.13       25.07      8.56 o 
 -12   1  21        2.16        5.67      3.82 o 
 -11   1  21       14.96       27.96      8.01 o 
 -10   1  21        1.67        4.70      6.03 o 
  -9   1  21       13.52       16.82      7.02 o 
  -8   1  21       88.83      115.34      8.85 o 
  -7   1  21        1.23        0.98      4.09 o 
  -6   1  21        8.86       10.70      4.06 o 
  -5   1  21        1.67        0.98      2.98 o 
  -4   1  21        1.98        0.30      2.37 o 
  -3   1  21       19.52       17.87      3.43 o 
  -2   1  21        0.05        0.24      2.05 o 
  -1   1  21       47.16       64.27      7.65 o 
   0   1  21        3.82        4.93      3.31 o 
   1   1  21        2.10        6.65      4.26 o 
   2   1  21        0.62        1.63      4.61 o 
   3   1  21       20.48       30.35      6.19 o 
   4   1  21        1.04       -2.24      5.74 o 
   5   1  21       21.21       32.44      7.41 o 
   6   1  21       10.70       16.06      6.45 o 
 -11   2  21        1.95        6.33      5.15 o 
 -10   2  21        0.67        2.10      4.53 o 
  -9   2  21        8.57       13.62      4.86 o 
  -8   2  21        0.48        0.72      3.83 o 
  -7   2  21        8.10       10.58      4.19 o 
  -6   2  21        4.27        5.48      3.79 o 
  -5   2  21        0.03       -0.65      2.10 o 
  -4   2  21        8.91       13.20      2.63 o 
  -3   2  21        0.72        0.64      2.14 o 
  -2   2  21       17.00       14.54      2.80 o 
  -1   2  21        9.47        9.21      2.77 o 
   0   2  21        6.59       11.18      3.07 o 
   1   2  21        5.18        8.29      3.10 o 
   2   2  21        1.96        4.16      3.96 o 
   3   2  21        5.39        6.92      4.56 o 
   4   2  21        3.23        4.35      4.79 o 
   5   2  21        3.21        5.57      4.80 o 
  -9   3  21       15.12       25.75      7.02 o 
  -8   3  21        4.75        4.16      4.23 o 
  -7   3  21        0.11       -0.20      3.90 o 
  -6   3  21        5.98       10.96      4.53 o 
  -5   3  21        4.28        5.06      1.79 o 
  -4   3  21        2.64        2.38      1.83 o 
  -3   3  21        1.95        1.31      1.92 o 
  -2   3  21        8.09        5.44      2.57 o 
  -1   3  21        3.15        4.33      2.72 o 
   0   3  21       14.48       20.66      7.32 o 
   1   3  21        0.97        0.49      2.53 o 
   2   3  21        4.38        6.69      3.64 o 
   3   3  21       10.52       13.68     10.64 o 
 -11   0  22       20.11       26.92      7.37 o 
 -10   0  22      139.21      189.34     15.04 o 
  -9   0  22        4.30       11.66      6.32 o 
  -8   0  22       26.83       31.04      6.73 o 
  -7   0  22      123.24      154.67     12.42 o 
  -6   0  22       14.58       21.93      5.63 o 
  -5   0  22       21.52       16.42      5.05 o 
  -4   0  22       49.53       36.79      5.57 o 
  -3   0  22        9.25       12.18      5.57 o 
  -2   0  22       33.86       33.71      7.48 o 
  -1   0  22        0.20       -2.90      6.03 o 
   0   0  22       12.81       21.12      8.30 o 
   1   0  22       20.06       31.56      9.51 o 
   2   0  22       63.71       86.00     11.95 o 
   3   0  22        1.51       -0.75      7.95 o 
   4   0  22        0.71        3.83      9.45 o 
   5   0  22        5.89       13.34     11.25 o 
 -11   1  22        0.04        0.64      6.15 o 
 -10   1  22       48.85       76.18     11.14 o 
  -9   1  22        0.29        6.84      5.45 o 
  -8   1  22        2.77        9.86      5.92 o 
  -7   1  22        7.01        7.20      4.11 o 
  -6   1  22        0.18        1.80      3.50 o 
  -5   1  22        1.94        0.17      3.32 o 
  -4   1  22        1.00        1.82      2.40 o 
  -3   1  22       64.74       67.27     10.06 o 
  -2   1  22        0.00       -0.78      2.26 o 
  -1   1  22       25.26       24.24      3.94 o 
   0   1  22       33.87       47.19      6.17 o 
   1   1  22       23.71       30.54      5.97 o 
   2   1  22        7.84        7.70      5.21 o 
   3   1  22        6.51       11.31      6.23 o 
   4   1  22        0.29        1.17      6.09 o 
 -10   2  22        1.43        4.64      4.69 o 
  -9   2  22        0.47       -1.29      4.14 o 
  -8   2  22        8.46       12.30      4.51 o 
  -7   2  22        4.98        6.78      4.09 o 
  -6   2  22        7.94       11.69      4.39 o 
  -5   2  22        6.56        5.70      3.58 o 
  -4   2  22       12.03       11.69      2.70 o 
  -3   2  22       23.02       21.26      4.09 o 
  -2   2  22        3.67        1.75      2.22 o 
  -1   2  22        0.00        0.03      2.67 o 
   0   2  22        9.84       10.19      3.11 o 
   1   2  22        4.52        9.95      4.32 o 
   2   2  22        0.25        0.16      4.30 o 
   3   2  22        6.15        8.57      4.88 o 
  -7   3  22        0.17        0.25      4.45 o 
  -6   3  22        0.54       -0.43      4.47 o 
  -5   3  22        4.92        5.76      2.47 o 
  -4   3  22        4.14        0.61      1.89 o 
  -3   3  22        4.68        6.17      2.30 o 
  -2   3  22        0.26        0.11      2.92 o 
  -1   3  22       18.01       11.66      3.25 o 
   0   3  22        0.43        0.09      2.74 o 
   1   3  22       12.27       10.22      5.39 o 
 -10   1  23        1.25       12.64      7.13 o 
  -9   1  23        3.38        9.51      5.74 o 
  -8   1  23       22.05       37.65      8.01 o 
  -7   1  23       20.76       21.29      6.38 o 
  -6   1  23        0.88       -1.57      4.47 o 
  -5   1  23        0.27       -2.98      3.29 o 
  -4   1  23        3.76        3.67      3.27 o 
  -3   1  23        0.08        0.10      2.42 o 
  -2   1  23        6.85       10.94      4.46 o 
  -1   1  23       12.20       14.03      4.12 o 
   0   1  23        4.18        8.01      4.79 o 
   1   1  23        5.37        4.54      4.92 o 
   2   1  23        7.31        3.61      5.92 o 
   3   1  23        2.17        4.72      6.44 o 
  -8   2  23        0.79        2.08      4.19 o 
  -7   2  23        0.14        0.85      4.00 o 
  -6   2  23        0.77        2.12      4.02 o 
  -5   2  23        9.18       10.80      4.28 o 
  -4   2  23        1.18        0.52      2.28 o 
  -3   2  23        0.58        2.64      2.56 o 
  -2   2  23        0.44       -0.33      3.28 o 
  -1   2  23        1.57        2.28      3.09 o 
   0   2  23        5.09       10.58      3.84 o 
   1   2  23        0.00        3.28      4.60 o 
   2   2  23        4.15        7.00      5.02 o 
  -2   0  24        3.37        1.80      6.90 o 
  -1   0  24        2.14        4.23      7.08 o 
   0   0  24        3.84        0.23      7.25 o 
   1   0  24        2.49        4.29      8.24 o 
   2   0  24        2.53        2.20      9.69 o 
  -8   1  24        0.05        2.15      4.99 o 
  -7   1  24        1.31        3.19      4.87 o 
  -6   1  24        1.45        3.13      4.87 o 
  -5   1  24        4.02        5.86      4.76 o 
  -4   1  24        4.05        5.34      4.47 o 
  -3   1  24        3.30        3.24      2.76 o 
  -2   1  24       13.27       12.56      4.73 o 
  -1   1  24       15.74       19.63      5.39 o 
   0   1  24        3.94        4.20      5.49 o 
   1   1  24        1.45        0.53      5.84 o 
  -6   2  24        0.16       -0.35      3.94 o 
  -5   2  24        4.03        8.53      4.50 o 
  -4   2  24       21.43       27.39      5.33 o 
  -3   2  24        1.53        0.92      2.62 o 
  -2   2  24       15.40       14.96      4.18 o 
  -1   2  24        7.37        5.36      4.23 o 
  -5   1  25        2.92        4.81      4.41 o 
  -4   1  25        6.98       10.15      5.05 o 
  -3   1  25        0.91        2.20      3.48 o 
  -2   1  25        3.50        5.89      4.65 o 
                                                 
